# Supplementary material for: 1-Butyl-3-ethyl-1H-benzimidazol-3-ium tetra­fluoro­borate
Source: Acta Crystallogr Sect E Struct Rep Online. 2012 Sep 5;68(Pt 10):o2862. doi: 10.1107/S1600536812037476 (PMC3470219; doi:10.1107/S1600536812037476)
Supplement: Supplementary file 1 [file e-68-o2862-sup1.cif]

##############################################################################
#                                                                            #
# This CIF contains the data in a paper accepted for publication in          #
# Acta Crystallographica Section E. It conforms to the requirements of       #
# Notes for Authors for Acta Crystallographica Section E, and has been       #
# peer reviewed under the auspices of the IUCr Commission on Journals.       #
#                                                                            #
# Full details of the Crystallographic Information File format               #
# are given in the paper "The Crystallographic Information File (CIF):       #
# a New Standard Archive File for Crystallography" by S. R. Hall, F. H.      #
# Allen and I. D. Brown [Acta Cryst. (1991), A47, 655-685].                  #
#                                                                            #
# The current version of the core CIF dictionary is obtainable from          #
# ftp://ftp.iucr.org/pub/cif_core.dic.                                       #
#                                                                            #
# Software is freely available for graphical display of the structure(s)     #
# in this CIF. For information consult the CIF software page                 #
# http://www.iucr.org/resources/cif/software.                                #
#                                                                            #
# This file may be used for bona fide research purposes within the           #
# scientific community so long as proper attribution is given to the journal # 
# article from which it was obtained.                                        #
#                                                                            #
##############################################################################
data_global
_audit_creation_method     SHELXL-97
_journal_date_recd_electronic     2012-07-22
_journal_date_accepted     2012-08-30
_journal_name_full     'Acta Crystallographica, Section E'
_journal_year     2012
_journal_volume     68
_journal_issue     10
_journal_page_first     o2862
_journal_page_last     o2862
_journal_paper_category     QO
_journal_paper_doi     10.1107/S1600536812037476
_journal_coeditor_code     LX2260
_publ_contact_author_name     'Jasinski, Jerry P.'
_publ_contact_author_address
;
Department of Chemistry
Keene State College
229 Main Street
Keene, New Hampshire 03435, USA
;
_publ_contact_author_email     jjasinski@keene.edu
_publ_contact_author_fax     ?
_publ_contact_author_phone     '603 358-2563'
_publ_section_title
;
1-Butyl-3-ethyl-1<i>H</i>-benzimidazol-3-ium tetrafluoroborate
;
loop_
    _publ_author_name
    _publ_author_address
    'Junge, Denise M.'
;
Department of Chemistry
Keene State College
229 Main Street
Keene, NH 03435-2001, USA
;
    'Scadova, Derek R.'
;
Department of Chemistry
Keene State College
229 Main Street
Keene, NH 03435-2001, USA
;
    'Golen, James A.'
;
Department of Chemistry
Keene State College
229 Main Street
Keene, NH 03435-2001, USA
;
    'Jasinski, Jerry P.'
;
Department of Chemistry
Keene State College
229 Main Street
Keene, NH 03435-2001, USA
;
data_I
_chemical_name_systematic
;
1-Butyl-3-ethyl-1<i>H</i>-benzimidazol-3-ium tetrafluoroborate
;
_chemical_name_common     ?
_chemical_formula_moiety     'C13 H19 N2 +, B F4 -'
_chemical_formula_sum     'C13 H19 B F4 N2'
_chemical_formula_iupac     'C13 H19 N2 +, B F4 -'
_chemical_formula_weight     290.11
_chemical_melting_point     ?
_symmetry_cell_setting     monoclinic
_symmetry_space_group_name_H-M     'P 21/n'
_symmetry_space_group_name_Hall     '-P 2yn'
loop_
    _symmetry_equiv_pos_as_xyz
    'x, y, z'
    '-x+1/2, y+1/2, -z+1/2'
    '-x, -y, -z'
    'x-1/2, -y-1/2, z-1/2'
_cell_length_a     11.0043(13)
_cell_length_b     12.0372(9)
_cell_length_c     11.3693(10)
_cell_angle_alpha     90.00
_cell_angle_beta     99.312(9)
_cell_angle_gamma     90.00
_cell_volume     1486.1(2)
_cell_formula_units_Z     4
_cell_measurement_reflns_used     4678
_cell_measurement_theta_min     3.67
_cell_measurement_theta_max     71.17
_cell_measurement_temperature     173(2)
_exptl_crystal_description     block
_exptl_crystal_colour     colorless
_exptl_crystal_size_max     0.29
_exptl_crystal_size_mid     0.24
_exptl_crystal_size_min     0.20
_exptl_crystal_density_diffrn     1.297
_exptl_crystal_density_meas     ?
_exptl_crystal_density_method     'not measured'
_exptl_crystal_F_000     608
_exptl_absorpt_coefficient_mu     0.958
_exptl_absorpt_correction_type     multi-scan
_exptl_absorpt_process_details
;
(<i>CrysAlis PRO</i>; Oxford Diffraction, 2010)
;
_exptl_absorpt_correction_T_min     0.7685
_exptl_absorpt_correction_T_max     0.8314
_exptl_special_details
;
;
_diffrn_ambient_temperature     173(2)
_diffrn_radiation_type     CuK\a
_diffrn_radiation_wavelength     1.54178
_diffrn_radiation_source     'Enhance (Cu) X-ray Source'
_diffrn_radiation_monochromator     'graphite'
_diffrn_measurement_device_type     'Oxford Diffraction Xcalibur Eos Gemini'
_diffrn_measurement_method     '\w scans'
_diffrn_detector_area_resol_mean     16.1500
_diffrn_reflns_number     9159
_diffrn_reflns_av_R_equivalents     0.0241
_diffrn_reflns_av_sigmaI/netI     0.0203
_diffrn_reflns_theta_min     5.19
_diffrn_reflns_theta_max     71.30
_diffrn_reflns_theta_full     71.30
_diffrn_measured_fraction_theta_max     0.991
_diffrn_measured_fraction_theta_full     0.991
_diffrn_reflns_limit_h_min     -13
_diffrn_reflns_limit_h_max     13
_diffrn_reflns_limit_k_min     -14
_diffrn_reflns_limit_k_max     10
_diffrn_reflns_limit_l_min     -13
_diffrn_reflns_limit_l_max     13
_refine_special_details
;
Refinement of <i>F</i>^2^ against ALL reflections. The weighted <i>R</i>-factor
<i>wR</i> and goodness of fit <i>S</i> are based on <i>F</i>^2^, conventional
<i>R</i>-factors <i>R</i> are based on <i>F</i>, with <i>F</i> set to zero for
negative <i>F</i>^2^. The threshold expression of <i>F</i>^2^ >
\s(<i>F</i>^2^) is used only for calculating <i>R</i>-factors(gt) <i>etc</i>.
and is not relevant to the choice of reflections for refinement.
<i>R</i>-factors based on <i>F</i>^2^ are statistically about twice as large
as those based on <i>F</i>, and <i>R</i>- factors based on ALL data will be
even larger.
;
_reflns_number_total     2860
_reflns_number_gt     2655
_reflns_threshold_expression     I>2sigma(I)
_refine_ls_structure_factor_coef     Fsqd
_refine_ls_matrix_type     full
_refine_ls_R_factor_all     0.0509
_refine_ls_R_factor_gt     0.0484
_refine_ls_wR_factor_gt     0.1342
_refine_ls_wR_factor_ref     0.1366
_refine_ls_goodness_of_fit_ref     1.047
_refine_ls_restrained_S_all     1.084
_refine_ls_number_reflns     2860
_refine_ls_number_parameters     229
_refine_ls_number_restraints     68
_refine_ls_hydrogen_treatment     constr
_refine_ls_weighting_scheme     calc
_refine_ls_weighting_details
         'calc w=1/[\s^2^(Fo^2^)+(0.0742P)^2^+0.5720P] where P=(Fo^2^+2Fc^2^)/3'
_atom_sites_solution_hydrogens     geom
_atom_sites_solution_primary     direct
_atom_sites_solution_secondary     difmap
_refine_ls_shift/su_max     0.000
_refine_ls_shift/su_mean     0.000
_refine_diff_density_max     0.464
_refine_diff_density_min     -0.251
_refine_ls_extinction_method     none
_refine_ls_extinction_coef     ?
loop_
    _atom_type_symbol
    _atom_type_description
    _atom_type_scat_dispersion_real
    _atom_type_scat_dispersion_imag
    _atom_type_scat_source
    'C' 'C' 0.0181 0.0091
                         'International Tables Vol C Tables 4.2.6.8 and 6.1.1.4'
    'H' 'H' 0.0000 0.0000
                         'International Tables Vol C Tables 4.2.6.8 and 6.1.1.4'
    'B' 'B' 0.0090 0.0039
                         'International Tables Vol C Tables 4.2.6.8 and 6.1.1.4'
    'N' 'N' 0.0311 0.0180
                         'International Tables Vol C Tables 4.2.6.8 and 6.1.1.4'
    'F' 'F' 0.0727 0.0534
                         'International Tables Vol C Tables 4.2.6.8 and 6.1.1.4'
_computing_data_collection     '<i>CrysAlis PRO</i> (Oxford Diffraction, 2010)'
_computing_cell_refinement     '<i>CrysAlis PRO</i> (Oxford Diffraction, 2010)'
_computing_data_reduction     '<i>CrysAlis RED</i> (Oxford Diffraction, 2010)'
_computing_structure_solution     '<i>SHELXS97</i> (Sheldrick, 2008)'
_computing_structure_refinement     '<i>SHELXL97</i> (Sheldrick, 2008)'
_computing_molecular_graphics
     '<i>SHELXTL</i> (Sheldrick, 2008) and Mercury (Macrae <i>et al.</i>, 2006)'
_computing_publication_material     '<i>SHELXTL</i> (Sheldrick, 2008)'
loop_
    _atom_site_type_symbol
    _atom_site_label
    _atom_site_fract_x
    _atom_site_fract_y
    _atom_site_fract_z
    _atom_site_U_iso_or_equiv
    _atom_site_adp_type
    _atom_site_calc_flag
    _atom_site_refinement_flags
    _atom_site_occupancy
    _atom_site_symmetry_multiplicity
    _atom_site_disorder_assembly
    _atom_site_disorder_group
    N N1 0.71813(12) 0.62371(10) 0.52811(11) 0.0306(3) Uani d . 1 2 . .
    N N2 0.69467(12) 0.52167(11) 0.36726(11) 0.0338(3) Uani d . 1 2 . .
    C C1 0.77356(14) 0.55764(12) 0.45961(13) 0.0323(3) Uani d . 1 2 . .
    H H1A 0.8585 0.5388 0.4749 0.039 Uiso calc R 1 2 . .
    C C2 0.59463(14) 0.63191(12) 0.47691(13) 0.0311(3) Uani d . 1 2 . .
    C C3 0.49671(16) 0.68773(14) 0.51404(15) 0.0378(4) Uani d . 1 2 . .
    H H3A 0.5075 0.7331 0.5833 0.045 Uiso calc R 1 2 . .
    C C4 0.38307(16) 0.67323(15) 0.44437(17) 0.0434(4) Uani d . 1 2 . .
    H H4A 0.3134 0.7094 0.4664 0.052 Uiso calc R 1 2 . .
    C C5 0.36742(16) 0.60653(15) 0.34185(17) 0.0450(4) Uani d . 1 2 . .
    H H5A 0.2873 0.5982 0.2970 0.054 Uiso calc R 1 2 . .
    C C6 0.46499(16) 0.55249(14) 0.30407(15) 0.0408(4) Uani d . 1 2 . .
    H H6A 0.4544 0.5082 0.2340 0.049 Uiso calc R 1 2 . .
    C C7 0.57954(15) 0.56672(12) 0.37449(14) 0.0329(3) Uani d . 1 2 . .
    C C8 0.72604(18) 0.44867(14) 0.27240(15) 0.0428(4) Uani d . 1 2 . .
    H H8A 0.6572 0.3964 0.2475 0.051 Uiso calc R 1 2 . .
    H H8B 0.7998 0.4044 0.3043 0.051 Uiso calc R 1 2 . .
    C C9 0.75105(18) 0.51369(15) 0.16499(15) 0.0439(4) Uani d . 1 2 . .
    H H9A 0.8164 0.5692 0.1906 0.053 Uiso calc R 1 2 . .
    H H9B 0.6756 0.5542 0.1298 0.053 Uiso calc R 1 2 . .
    C C10 0.7910(2) 0.43834(17) 0.07123(17) 0.0509(5) Uani d . 1 2 . .
    H H10A 0.8640 0.3952 0.1079 0.061 Uiso calc R 1 2 . .
    H H10B 0.7240 0.3850 0.0434 0.061 Uiso calc R 1 2 . .
    C C11 0.8223(2) 0.50152(19) -0.03470(17) 0.0549(5) Uani d . 1 2 . .
    H H11A 0.8472 0.4491 -0.0923 0.082 Uiso calc R 1 2 . .
    H H11B 0.8901 0.5531 -0.0081 0.082 Uiso calc R 1 2 . .
    H H11C 0.7500 0.5433 -0.0724 0.082 Uiso calc R 1 2 . .
    C C12 0.77365(16) 0.67731(15) 0.64023(14) 0.0390(4) Uani d . 1 2 . .
    H H12A 0.7221 0.6616 0.7020 0.047 Uiso calc R 1 2 . .
    H H12B 0.7744 0.7587 0.6282 0.047 Uiso calc R 1 2 . .
    C C13 0.90314(17) 0.63838(17) 0.68417(16) 0.0476(5) Uani d . 1 2 . .
    H H13A 0.9340 0.6737 0.7609 0.071 Uiso calc R 1 2 . .
    H H13B 0.9561 0.6586 0.6261 0.071 Uiso calc R 1 2 . .
    H H13C 0.9035 0.5575 0.6941 0.071 Uiso calc R 1 2 . .
    B B1A 0.4707(5) 0.2091(4) 0.1379(6) 0.0362(11) Uani d PDU 0.813(7) 1 A 1
    F F1A 0.4128(2) 0.30962(17) 0.1306(3) 0.0838(9) Uani d PDU 0.813(7) 1 A 1
    F F2A 0.4454(2) 0.1576(2) 0.23845(16) 0.0761(8) Uani d PDU 0.813(7) 1 A 1
    F F3A 0.4286(6) 0.1443(5) 0.0392(4) 0.0713(13) Uani d PDU 0.813(7) 1 A 1
    F F4A 0.5969(3) 0.2217(2) 0.1492(3) 0.0582(7) Uani d PDU 0.813(7) 1 A 1
    B B1B 0.472(2) 0.2157(18) 0.112(2) 0.040(7) Uani d PDU 0.187(7) 1 A 2
    F F1B 0.4416(19) 0.3070(16) 0.052(2) 0.171(7) Uani d PDU 0.187(7) 1 A 2
    F F2B 0.4146(12) 0.2333(16) 0.2030(13) 0.118(5) Uani d PDU 0.187(7) 1 A 2
    F F3B 0.443(3) 0.122(2) 0.061(2) 0.077(6) Uani d PDU 0.187(7) 1 A 2
    F F4B 0.5827(15) 0.2487(14) 0.1055(15) 0.081(4) Uani d PDU 0.187(7) 1 A 2
loop_
    _atom_site_aniso_label
    _atom_site_aniso_U_11
    _atom_site_aniso_U_22
    _atom_site_aniso_U_33
    _atom_site_aniso_U_12
    _atom_site_aniso_U_13
    _atom_site_aniso_U_23
    N1 0.0337(7) 0.0301(6) 0.0287(6) -0.0005(5) 0.0076(5) 0.0000(5)
    N2 0.0407(7) 0.0313(7) 0.0305(6) -0.0021(5) 0.0095(5) -0.0023(5)
    C1 0.0353(8) 0.0311(7) 0.0320(8) -0.0006(6) 0.0097(6) 0.0010(6)
    C2 0.0354(8) 0.0278(7) 0.0307(7) -0.0009(6) 0.0072(6) 0.0064(6)
    C3 0.0429(9) 0.0336(8) 0.0391(8) 0.0045(7) 0.0134(7) 0.0079(6)
    C4 0.0383(9) 0.0402(9) 0.0533(10) 0.0064(7) 0.0118(7) 0.0178(8)
    C5 0.0376(9) 0.0426(9) 0.0515(10) -0.0040(7) -0.0026(7) 0.0186(8)
    C6 0.0466(9) 0.0359(8) 0.0375(8) -0.0073(7) 0.0000(7) 0.0076(7)
    C7 0.0383(8) 0.0288(7) 0.0318(7) -0.0028(6) 0.0068(6) 0.0055(6)
    C8 0.0571(11) 0.0363(8) 0.0367(9) -0.0009(7) 0.0122(8) -0.0094(7)
    C9 0.0543(10) 0.0407(9) 0.0379(9) -0.0013(8) 0.0112(8) -0.0060(7)
    C10 0.0673(12) 0.0467(10) 0.0409(10) -0.0011(9) 0.0154(9) -0.0084(8)
    C11 0.0645(13) 0.0609(12) 0.0415(10) 0.0026(10) 0.0156(9) -0.0045(9)
    C12 0.0463(9) 0.0391(8) 0.0309(8) 0.0022(7) 0.0042(7) -0.0065(6)
    C13 0.0464(10) 0.0588(11) 0.0357(9) 0.0040(8) 0.0005(7) -0.0104(8)
    B1A 0.0314(19) 0.039(2) 0.040(2) -0.0010(13) 0.0120(14) -0.0148(14)
    F1A 0.0794(13) 0.0589(11) 0.113(2) 0.0298(9) 0.0161(12) -0.0073(11)
    F2A 0.0966(15) 0.0817(15) 0.0552(10) -0.0204(11) 0.0273(9) -0.0024(9)
    F3A 0.0738(19) 0.088(3) 0.0556(13) -0.033(2) 0.0194(11) -0.0336(17)
    F4A 0.0376(9) 0.0520(11) 0.0852(17) -0.0042(8) 0.0103(10) -0.0151(11)
    B1B 0.036(9) 0.044(9) 0.041(10) -0.005(6) 0.006(6) -0.008(6)
    F1B 0.183(11) 0.153(10) 0.175(11) 0.065(8) 0.025(8) 0.047(8)
    F2B 0.112(7) 0.144(11) 0.103(7) 0.007(7) 0.036(6) -0.032(8)
    F3B 0.075(8) 0.056(6) 0.111(11) -0.025(5) 0.044(8) -0.024(6)
    F4B 0.060(6) 0.085(8) 0.104(9) -0.025(6) 0.031(6) -0.031(6)
_geom_special_details
;
 All esds (except the esd in the dihedral angle between two l.s. planes)
 are estimated using the full covariance matrix.  The cell esds are taken
 into account individually in the estimation of esds in distances, angles
 and torsion angles; correlations between esds in cell parameters are only
 used when they are defined by crystal symmetry.  An approximate (isotropic)
 treatment of cell esds is used for estimating esds involving l.s. planes.
;
loop_
    _geom_bond_atom_site_label_1
    _geom_bond_atom_site_label_2
    _geom_bond_site_symmetry_2
    _geom_bond_distance
    _geom_bond_publ_flag
    N1 C1 . 1.3283(19) ?
    N1 C2 . 1.393(2) ?
    N1 C12 . 1.471(2) ?
    N2 C1 . 1.322(2) ?
    N2 C7 . 1.393(2) ?
    N2 C8 . 1.475(2) ?
    C1 H1A . 0.9500 ?
    C2 C7 . 1.392(2) ?
    C2 C3 . 1.392(2) ?
    C3 C4 . 1.379(3) ?
    C3 H3A . 0.9500 ?
    C4 C5 . 1.403(3) ?
    C4 H4A . 0.9500 ?
    C5 C6 . 1.382(3) ?
    C5 H5A . 0.9500 ?
    C6 C7 . 1.390(2) ?
    C6 H6A . 0.9500 ?
    C8 C9 . 1.513(2) ?
    C8 H8A . 0.9900 ?
    C8 H8B . 0.9900 ?
    C9 C10 . 1.518(2) ?
    C9 H9A . 0.9900 ?
    C9 H9B . 0.9900 ?
    C10 C11 . 1.511(3) ?
    C10 H10A . 0.9900 ?
    C10 H10B . 0.9900 ?
    C11 H11A . 0.9800 ?
    C11 H11B . 0.9800 ?
    C11 H11C . 0.9800 ?
    C12 C13 . 1.506(2) ?
    C12 H12A . 0.9900 ?
    C12 H12B . 0.9900 ?
    C13 H13A . 0.9800 ?
    C13 H13B . 0.9800 ?
    C13 H13C . 0.9800 ?
    B1A F1A . 1.364(5) ?
    B1A F2A . 1.368(7) ?
    B1A F4A . 1.382(5) ?
    B1A F3A . 1.383(6) ?
    B1B F3B . 1.288(19) ?
    B1B F4B . 1.291(19) ?
    B1B F1B . 1.307(19) ?
    B1B F2B . 1.315(18) ?
    F1B F4B . 1.72(3) ?
loop_
    _geom_angle_atom_site_label_1
    _geom_angle_atom_site_label_2
    _geom_angle_atom_site_label_3
    _geom_angle_site_symmetry_1
    _geom_angle_site_symmetry_3
    _geom_angle
    _geom_angle_publ_flag
    C1 N1 C2 . . 107.88(13) ?
    C1 N1 C12 . . 127.24(14) ?
    C2 N1 C12 . . 124.86(13) ?
    C1 N2 C7 . . 108.19(13) ?
    C1 N2 C8 . . 125.07(14) ?
    C7 N2 C8 . . 126.73(14) ?
    N2 C1 N1 . . 110.90(14) ?
    N2 C1 H1A . . 124.5 ?
    N1 C1 H1A . . 124.5 ?
    C7 C2 C3 . . 122.17(15) ?
    C7 C2 N1 . . 106.62(13) ?
    C3 C2 N1 . . 131.18(15) ?
    C4 C3 C2 . . 116.06(16) ?
    C4 C3 H3A . . 122.0 ?
    C2 C3 H3A . . 122.0 ?
    C3 C4 C5 . . 121.86(16) ?
    C3 C4 H4A . . 119.1 ?
    C5 C4 H4A . . 119.1 ?
    C6 C5 C4 . . 122.04(16) ?
    C6 C5 H5A . . 119.0 ?
    C4 C5 H5A . . 119.0 ?
    C5 C6 C7 . . 116.15(16) ?
    C5 C6 H6A . . 121.9 ?
    C7 C6 H6A . . 121.9 ?
    C6 C7 C2 . . 121.71(15) ?
    C6 C7 N2 . . 131.82(15) ?
    C2 C7 N2 . . 106.41(13) ?
    N2 C8 C9 . . 112.13(14) ?
    N2 C8 H8A . . 109.2 ?
    C9 C8 H8A . . 109.2 ?
    N2 C8 H8B . . 109.2 ?
    C9 C8 H8B . . 109.2 ?
    H8A C8 H8B . . 107.9 ?
    C8 C9 C10 . . 111.65(15) ?
    C8 C9 H9A . . 109.3 ?
    C10 C9 H9A . . 109.3 ?
    C8 C9 H9B . . 109.3 ?
    C10 C9 H9B . . 109.3 ?
    H9A C9 H9B . . 108.0 ?
    C11 C10 C9 . . 112.86(16) ?
    C11 C10 H10A . . 109.0 ?
    C9 C10 H10A . . 109.0 ?
    C11 C10 H10B . . 109.0 ?
    C9 C10 H10B . . 109.0 ?
    H10A C10 H10B . . 107.8 ?
    C10 C11 H11A . . 109.5 ?
    C10 C11 H11B . . 109.5 ?
    H11A C11 H11B . . 109.5 ?
    C10 C11 H11C . . 109.5 ?
    H11A C11 H11C . . 109.5 ?
    H11B C11 H11C . . 109.5 ?
    N1 C12 C13 . . 112.89(14) ?
    N1 C12 H12A . . 109.0 ?
    C13 C12 H12A . . 109.0 ?
    N1 C12 H12B . . 109.0 ?
    C13 C12 H12B . . 109.0 ?
    H12A C12 H12B . . 107.8 ?
    C12 C13 H13A . . 109.5 ?
    C12 C13 H13B . . 109.5 ?
    H13A C13 H13B . . 109.5 ?
    C12 C13 H13C . . 109.5 ?
    H13A C13 H13C . . 109.5 ?
    H13B C13 H13C . . 109.5 ?
    F1A B1A F2A . . 107.2(4) ?
    F1A B1A F4A . . 111.2(4) ?
    F2A B1A F4A . . 108.1(5) ?
    F1A B1A F3A . . 111.0(5) ?
    F2A B1A F3A . . 109.6(4) ?
    F4A B1A F3A . . 109.7(5) ?
    F3B B1B F4B . . 114(2) ?
    F3B B1B F1B . . 119(2) ?
    F4B B1B F1B . . 83.0(17) ?
    F3B B1B F2B . . 112(2) ?
    F4B B1B F2B . . 125(2) ?
    F1B B1B F2B . . 98.9(19) ?
    B1B F1B F4B . . 48.1(11) ?
    B1B F4B F1B . . 48.9(11) ?
loop_
    _geom_torsion_atom_site_label_1
    _geom_torsion_atom_site_label_2
    _geom_torsion_atom_site_label_3
    _geom_torsion_atom_site_label_4
    _geom_torsion_site_symmetry_1
    _geom_torsion_site_symmetry_2
    _geom_torsion_site_symmetry_3
    _geom_torsion_site_symmetry_4
    _geom_torsion
    _geom_torsion_publ_flag
    C7 N2 C1 N1 . . . . 0.12(17) ?
    C8 N2 C1 N1 . . . . 178.73(14) ?
    C2 N1 C1 N2 . . . . -0.23(17) ?
    C12 N1 C1 N2 . . . . 178.14(14) ?
    C1 N1 C2 C7 . . . . 0.25(16) ?
    C12 N1 C2 C7 . . . . -178.17(14) ?
    C1 N1 C2 C3 . . . . 178.08(15) ?
    C12 N1 C2 C3 . . . . -0.3(2) ?
    C7 C2 C3 C4 . . . . 1.0(2) ?
    N1 C2 C3 C4 . . . . -176.50(14) ?
    C2 C3 C4 C5 . . . . -0.3(2) ?
    C3 C4 C5 C6 . . . . -0.7(3) ?
    C4 C5 C6 C7 . . . . 0.9(2) ?
    C5 C6 C7 C2 . . . . -0.1(2) ?
    C5 C6 C7 N2 . . . . 176.50(15) ?
    C3 C2 C7 C6 . . . . -0.8(2) ?
    N1 C2 C7 C6 . . . . 177.22(13) ?
    C3 C2 C7 N2 . . . . -178.24(13) ?
    N1 C2 C7 N2 . . . . -0.17(15) ?
    C1 N2 C7 C6 . . . . -176.98(16) ?
    C8 N2 C7 C6 . . . . 4.4(3) ?
    C1 N2 C7 C2 . . . . 0.04(16) ?
    C8 N2 C7 C2 . . . . -178.54(14) ?
    C1 N2 C8 C9 . . . . -95.55(19) ?
    C7 N2 C8 C9 . . . . 82.8(2) ?
    N2 C8 C9 C10 . . . . 176.41(15) ?
    C8 C9 C10 C11 . . . . -177.36(17) ?
    C1 N1 C12 C13 . . . . -7.8(2) ?
    C2 N1 C12 C13 . . . . 170.28(15) ?
    F3B B1B F1B F4B . . . . -114(3) ?
    F2B B1B F1B F4B . . . . 125(2) ?
    F3B B1B F4B F1B . . . . 118(3) ?
    F2B B1B F4B F1B . . . . -96(3) ?
_iucr_refine_instructions_details
;
TITL JUNG01 IN P2(1)/N
CELL  1.54178 11.00430 12.03720 11.36930 90.00000 99.31200 90.00000
ZERR 4  0.00130  0.00090  0.00100  0.00000  0.00900  0.00000
LATT 1
SYMM -X+ 0.50000, Y+ 0.50000, -Z+ 0.50000
SFAC C H B N F
UNIT 52 76 4 8 16
TEMP -100
SIZE 0.20 0.24 0.29
ACTA
CONF
L.S. 15
BOND $H
DFIX 1.36 0.02 B1A F1A B1A F2A B1A F3A B1A F4A
DFIX 1.36 0.02 B1B F1B B1B F2B B1B F3B B1B F4B
ISOR 0.01 B1A B1B F1A F1B F2A F2B F3A F3B F4A F4B
FMAP 2
PLAN 5
REM COLORLESS BLOCK
WGHT    0.074200    0.572000
FVAR       0.80848   0.81316
N1    4    0.718134    0.623708    0.528105    11.00000    0.03372    0.03011 =
         0.02873   -0.00004    0.00762   -0.00049
N2    4    0.694670    0.521667    0.367260    11.00000    0.04074    0.03128 =
         0.03049   -0.00228    0.00946   -0.00207
C1    1    0.773560    0.557643    0.459614    11.00000    0.03533    0.03108 =
         0.03197    0.00102    0.00967   -0.00063
AFIX  43
H1A   2    0.858479    0.538772    0.474924    11.00000   -1.20000
AFIX   0
C2    1    0.594634    0.631911    0.476911    11.00000    0.03539    0.02784 =
         0.03071    0.00644    0.00724   -0.00090
C3    1    0.496712    0.687732    0.514038    11.00000    0.04289    0.03363 =
         0.03914    0.00787    0.01336    0.00447
AFIX  43
H3A   2    0.507547    0.733137    0.583292    11.00000   -1.20000
AFIX   0
C4    1    0.383071    0.673234    0.444367    11.00000    0.03833    0.04018 =
         0.05326    0.01783    0.01180    0.00637
AFIX  43
H4A   2    0.313412    0.709438    0.466411    11.00000   -1.20000
AFIX   0
C5    1    0.367416    0.606530    0.341854    11.00000    0.03761    0.04256 =
         0.05154    0.01861   -0.00260   -0.00399
AFIX  43
H5A   2    0.287252    0.598246    0.297012    11.00000   -1.20000
AFIX   0
C6    1    0.464991    0.552492    0.304070    11.00000    0.04660    0.03593 =
         0.03749    0.00756    0.00000   -0.00730
AFIX  43
H6A   2    0.454399    0.508180    0.234011    11.00000   -1.20000
AFIX   0
C7    1    0.579544    0.566715    0.374494    11.00000    0.03833    0.02883 =
         0.03182    0.00545    0.00679   -0.00280
C8    1    0.726037    0.448665    0.272402    11.00000    0.05706    0.03633 =
         0.03669   -0.00942    0.01223   -0.00086
AFIX  23
H8A   2    0.657178    0.396439    0.247507    11.00000   -1.20000
H8B   2    0.799840    0.404358    0.304272    11.00000   -1.20000
AFIX   0
C9    1    0.751046    0.513691    0.164988    11.00000    0.05433    0.04074 =
         0.03785   -0.00597    0.01121   -0.00127
AFIX  23
H9A   2    0.816364    0.569204    0.190569    11.00000   -1.20000
H9B   2    0.675553    0.554187    0.129826    11.00000   -1.20000
AFIX   0
C10   1    0.791045    0.438340    0.071229    11.00000    0.06729    0.04670 =
         0.04088   -0.00840    0.01542   -0.00115
AFIX  23
H10A  2    0.864007    0.395158    0.107864    11.00000   -1.20000
H10B  2    0.724026    0.385036    0.043421    11.00000   -1.20000
AFIX   0
C11   1    0.822334    0.501521   -0.034704    11.00000    0.06455    0.06094 =
         0.04154   -0.00449    0.01565    0.00263
AFIX 137
H11A  2    0.847216    0.449106   -0.092334    11.00000   -1.50000
H11B  2    0.890105    0.553119   -0.008107    11.00000   -1.50000
H11C  2    0.749981    0.543327   -0.072399    11.00000   -1.50000
AFIX   0
C12   1    0.773652    0.677311    0.640229    11.00000    0.04625    0.03906 =
         0.03087   -0.00648    0.00420    0.00223
AFIX  23
H12A  2    0.722059    0.661625    0.701993    11.00000   -1.20000
H12B  2    0.774366    0.758743    0.628152    11.00000   -1.20000
AFIX   0
C13   1    0.903139    0.638378    0.684166    11.00000    0.04640    0.05877 =
         0.03570   -0.01044    0.00049    0.00403
AFIX 137
H13A  2    0.934009    0.673665    0.760868    11.00000   -1.50000
H13B  2    0.956144    0.658638    0.626084    11.00000   -1.50000
H13C  2    0.903504    0.557504    0.694130    11.00000   -1.50000
PART 1
AFIX   0
B1A   3    0.470743    0.209084    0.137884    21.00000    0.03144    0.03950 =
         0.03982   -0.01476    0.01196   -0.00102
F1A   5    0.412775    0.309622    0.130561    21.00000    0.07944    0.05885 =
         0.11328   -0.00727    0.01610    0.02983
F2A   5    0.445399    0.157643    0.238453    21.00000    0.09656    0.08170 =
         0.05517   -0.00245    0.02726   -0.02045
F3A   5    0.428572    0.144290    0.039202    21.00000    0.07382    0.08756 =
         0.05561   -0.03363    0.01942   -0.03319
F4A   5    0.596915    0.221700    0.149150    21.00000    0.03760    0.05198 =
         0.08515   -0.01510    0.01035   -0.00419
PART 2
B1B   3    0.472409    0.215699    0.112159   -21.00000    0.03598    0.04450 =
         0.04065   -0.00764    0.00626   -0.00474
F1B   5    0.441567    0.306984    0.052455   -21.00000    0.18278    0.15303 =
         0.17522    0.04729    0.02543    0.06536
F2B   5    0.414605    0.233318    0.202963   -21.00000    0.11227    0.14399 =
         0.10273   -0.03205    0.03580    0.00690
F3B   5    0.443474    0.121560    0.061300   -21.00000    0.07475    0.05575 =
         0.11062   -0.02397    0.04385   -0.02454
F4B   5    0.582727    0.248733    0.105484   -21.00000    0.05993    0.08483 =
         0.10432   -0.03126    0.03078   -0.02487
HKLF 4
REM  JUNG01 IN P2(1)/N
REM R1 =  0.0484 for   2655 Fo > 4sig(Fo)  and  0.0509 for all   2860 data
REM    229 parameters refined using     68 restraints
END
WGHT      0.0742      0.5720
REM Highest difference peak  0.464,  deepest hole -0.251,  1-sigma level  0.045
Q1    1   0.3933  0.2252 -0.0074  11.00000  0.05    0.46
Q2    1   0.4760  0.1171  0.1804  11.00000  0.05    0.24
Q3    1   0.5473  0.1781  0.2184  11.00000  0.05    0.22
Q4    1   0.5215  0.1450  0.2144  11.00000  0.05    0.20
Q5    1   0.5186  0.3011  0.0237  11.00000  0.05    0.19
;
