# Supplementary material for: 1-Butyl-3-ethyl-1H-benzimidazol-3-ium tetra­fluoro­borate
Source: Acta Crystallogr Sect E Struct Rep Online. 2012 Sep 5;68(Pt 10):o2862. doi: 10.1107/S1600536812037476 (PMC3470219; doi:10.1107/S1600536812037476)
Supplement: Supplementary file 2 [file e-68-o2862-Isup2.hkl]

# 
# h,k,l, Fc-squared, Fo-squared, sigma(Fo-squared) and status flag 
# 
data_I
_shelx_title ' JUNG01 IN P2(1)/N' 
_shelx_refln_list_code          4 
_shelx_F_calc_maximum      129.78 
_exptl_crystal_F_000       608.00 
_reflns_d_resolution_high  0.8139 
 
loop_ 
 _symmetry_equiv_pos_as_xyz 
 'x, y, z' 
 '-x+1/2, y+1/2, -z+1/2' 
 '-x, -y, -z' 
 'x-1/2, -y-1/2, z-1/2' 
 
_cell_length_a    11.0043 
_cell_length_b    12.0372 
_cell_length_c    11.3693 
_cell_angle_alpha  90.000 
_cell_angle_beta   99.312 
_cell_angle_gamma  90.000 
 
_shelx_F_squared_multiplier     1.000 
 
loop_ 
 _refln_index_h 
 _refln_index_k 
 _refln_index_l 
 _refln_F_squared_calc 
 _refln_F_squared_meas 
 _refln_F_squared_sigma 
 _refln_observed_status 
   2   0   0      188.05       85.92      1.96 o 
   4   0   0      177.40      213.16      4.54 o 
   6   0   0     4813.35     5294.62    156.32 o 
   8   0   0       11.37       12.87      1.73 o 
  10   0   0      323.35      335.61      6.32 o 
  12   0   0        0.03        0.54      0.60 o 
   1   1   0      503.66      470.25      1.53 o 
   2   1   0       36.68       44.72      0.87 o 
   3   1   0        0.17        2.84      0.31 o 
   4   1   0     1391.25     1341.20     10.04 o 
   5   1   0       10.37       16.38      1.55 o 
   6   1   0     1049.45      991.59     14.53 o 
   7   1   0       10.91        6.23      1.58 o 
   8   1   0       31.93       24.88      1.24 o 
   9   1   0       55.96       63.51      2.94 o 
  10   1   0      100.05       85.77      6.61 o 
  11   1   0        0.78        0.97      0.37 o 
  12   1   0        1.18        2.01      0.57 o 
  13   1   0        3.36        3.92      0.65 o 
   0   2   0      553.37      502.22      3.08 o 
   1   2   0      795.60      780.11      3.50 o 
   2   2   0    13918.92    12812.17    605.30 o 
   3   2   0      554.13      561.22     11.00 o 
   4   2   0     1585.29     1635.84     39.07 o 
   5   2   0       59.47       89.37      1.63 o 
   6   2   0      414.86      428.68      6.28 o 
   7   2   0      824.04      883.77     17.88 o 
   8   2   0       89.04       82.37      3.31 o 
   9   2   0      433.44      368.60      5.39 o 
  10   2   0       86.54       81.46      2.41 o 
  11   2   0        1.65        2.32      0.48 o 
  12   2   0       11.68       10.54      1.81 o 
  13   2   0       28.78       31.61      1.47 o 
   1   3   0      427.60      479.00      5.45 o 
   2   3   0      389.33      390.57      3.52 o 
   3   3   0     1069.08     1015.63     16.50 o 
   4   3   0       14.32       18.69      0.87 o 
   5   3   0       26.33       13.18      0.82 o 
   6   3   0       67.04       88.97      3.51 o 
   7   3   0      459.44      524.77      7.72 o 
   8   3   0      371.46      324.13      6.38 o 
   9   3   0      138.86      128.22      3.55 o 
  10   3   0      195.54      190.27      3.28 o 
  11   3   0        2.10        2.78      0.46 o 
  12   3   0        5.76        4.10      0.58 o 
  13   3   0        6.52        3.89      0.78 o 
   0   4   0      479.84      466.95      4.15 o 
   1   4   0      169.82      178.88      1.73 o 
   2   4   0      813.07      860.97      4.83 o 
   3   4   0       45.15       40.98      1.05 o 
   4   4   0      302.77      324.54      4.69 o 
   5   4   0        7.16        5.95      0.76 o 
   6   4   0      282.89      331.51      4.54 o 
   7   4   0       54.21       51.40      2.48 o 
   8   4   0        0.23        0.27      0.35 o 
   9   4   0        0.77        0.84      0.31 o 
  10   4   0        1.33        3.87      0.67 o 
  11   4   0        4.75        4.97      0.63 o 
  12   4   0       13.42       12.51      0.86 o 
   1   5   0        3.42        6.69      0.39 o 
   2   5   0      452.11      381.98      4.51 o 
   3   5   0      316.29      336.18      3.38 o 
   4   5   0      902.87      852.82     20.32 o 
   5   5   0       53.04       74.12      2.15 o 
   6   5   0      360.19      390.58     14.35 o 
   7   5   0       21.16       28.35      1.89 o 
   8   5   0       48.95       44.37      1.76 o 
   9   5   0        1.87        1.05      0.34 o 
  10   5   0        3.49        1.78      0.41 o 
  11   5   0       28.35       28.04      1.12 o 
  12   5   0       28.79       37.76      2.49 o 
   0   6   0     1320.09     1363.75     28.75 o 
   1   6   0      282.19      234.93      3.25 o 
   2   6   0       50.03       44.39      1.50 o 
   3   6   0      393.57      384.29     10.01 o 
   4   6   0       26.09       33.29      1.23 o 
   5   6   0       17.69       17.97      0.97 o 
   6   6   0        6.88        3.14      0.61 o 
   7   6   0       57.08       58.98      2.34 o 
   8   6   0        0.68        1.51      0.33 o 
   9   6   0       29.08       34.19      3.69 o 
  10   6   0        8.10        7.24      0.89 o 
  11   6   0       72.58       79.86      2.14 o 
  12   6   0        8.26        8.82      0.72 o 
   1   7   0      294.20      280.65      3.92 o 
   2   7   0      106.20      102.13      2.43 o 
   3   7   0      339.28      336.95      8.08 o 
   4   7   0       65.93       55.66      2.83 o 
   5   7   0      127.22      134.06      3.82 o 
   6   7   0      100.06      104.30      2.98 o 
   7   7   0        1.97        1.74      0.33 o 
   8   7   0        6.90        8.79      0.78 o 
   9   7   0      150.00      166.33      4.58 o 
  10   7   0      167.45      189.39      4.45 o 
  11   7   0        9.60       13.11      0.79 o 
   0   8   0      202.87      224.42      5.52 o 
   1   8   0       85.01       72.86      2.18 o 
   2   8   0       87.19      120.02      3.62 o 
   3   8   0      533.67      488.73      7.80 o 
   4   8   0      176.87      182.00      3.77 o 
   5   8   0       11.23       16.20      1.19 o 
   6   8   0        3.48        2.12      0.34 o 
   7   8   0       33.00       36.64      1.39 o 
   8   8   0       23.92       26.08      1.45 o 
   9   8   0       14.37       18.82      1.81 o 
  10   8   0        0.77        1.12      0.30 o 
  11   8   0        0.39       -0.01      0.21 o 
   1   9   0      170.93      179.18      3.67 o 
   2   9   0       21.70       28.02      1.49 o 
   3   9   0      226.58      260.58      5.57 o 
   4   9   0      103.18       99.63      2.48 o 
   5   9   0       93.69       91.19      1.99 o 
   6   9   0       37.34       38.49      1.58 o 
   7   9   0       40.75       44.79      1.92 o 
   8   9   0       14.41       10.97      0.91 o 
   9   9   0       34.13       37.24      1.91 o 
  10   9   0        5.50        5.76      1.36 o 
   0  10   0       61.31       67.32      4.16 o 
   1  10   0      249.15      222.56      3.76 o 
   2  10   0        0.01        0.75      0.30 o 
   3  10   0        0.27        0.52      0.25 o 
   4  10   0       15.74       11.78      0.79 o 
   5  10   0       24.38       31.40      1.26 o 
   6  10   0      151.54      151.64      3.50 o 
   7  10   0       59.95       70.57      2.28 o 
   8  10   0       33.24       36.48      1.50 o 
   9  10   0       30.41       30.22      1.52 o 
   1  11   0      115.74      127.94      2.88 o 
   2  11   0        4.32        5.26      0.60 o 
   3  11   0       21.32       17.75      0.95 o 
   4  11   0       44.95       36.73      1.51 o 
   5  11   0       95.26       91.66      3.26 o 
   6  11   0       84.02       79.39      2.36 o 
   7  11   0       15.83       15.36      0.99 o 
   8  11   0        4.92        5.81      0.55 o 
   0  12   0      108.80      114.93      3.72 o 
   1  12   0       21.43       19.84      1.28 o 
   2  12   0        4.01        4.69      0.63 o 
   3  12   0      166.66      160.38      3.51 o 
   4  12   0       11.15        9.60      0.74 o 
   5  12   0       49.46       57.23      2.07 o 
   6  12   0        2.84        2.59      0.43 o 
   7  12   0       66.88       72.68      1.80 o 
   1  13   0      112.50      118.58      3.57 o 
   2  13   0       28.68       36.33      1.53 o 
   3  13   0        9.22        9.44      0.80 o 
   4  13   0       15.66       18.08      1.24 o 
   5  13   0        6.29        6.28      0.70 o 
   6  13   0       14.93       11.65      0.83 o 
   0  14   0        7.29       10.86      1.36 o 
   1  14   0        0.01        0.33      0.32 o 
   2  14   0        7.36        6.31      0.70 o 
   3  14   0       27.47       27.60      1.25 o 
   4  14   0        2.88        2.88      0.57 o 
 -13   0   1       31.56       24.65      2.05 o 
 -11   0   1       87.33       76.33      4.02 o 
  -9   0   1      557.14      596.28     12.27 o 
  -7   0   1      987.69      882.43     12.93 o 
  -5   0   1     4197.10     4149.85     94.92 o 
  -3   0   1     1492.93     1511.58      9.52 o 
  -1   0   1      190.40      108.99      1.68 o 
   1   0   1      417.59      341.43      3.26 o 
   3   0   1    16843.63    13482.57     22.85 o 
   5   0   1      481.03      500.47      8.48 o 
   7   0   1       13.45        5.75      0.80 o 
   9   0   1       21.65       18.29      1.56 o 
  11   0   1        0.01       -0.12      0.60 o 
  13   0   1        0.25       -0.23      0.38 o 
 -13   1   1        0.21        0.50      0.34 o 
 -12   1   1       12.06       10.16      0.98 o 
 -11   1   1        9.75       13.59      1.07 o 
 -10   1   1      220.67      181.30     16.70 o 
  -9   1   1       54.78       50.20      2.13 o 
  -8   1   1      123.28      133.81      2.81 o 
  -7   1   1        3.69        2.75      0.54 o 
  -6   1   1     1240.37     1417.99      9.60 o 
  -5   1   1      355.09      384.97      4.72 o 
  -4   1   1        0.95        0.11      0.12 o 
  -3   1   1     6035.75     6080.73     14.40 o 
  -2   1   1       44.09       51.70      0.85 o 
  -1   1   1      112.29      170.28     13.38 o 
   0   1   1     8836.20     7370.21     14.18 o 
   1   1   1     4742.19     4524.85    123.46 o 
   2   1   1     2056.49     1983.11      7.08 o 
   3   1   1      430.70      408.34     19.70 o 
   5   1   1       64.31       28.91      2.71 o 
   6   1   1       76.33       99.22      6.33 o 
   7   1   1      509.82      479.05      6.86 o 
   8   1   1       60.44       63.42      2.34 o 
   9   1   1      164.63      151.12      7.04 o 
  10   1   1        0.78        1.72      0.34 o 
  11   1   1       13.77       10.87      1.56 o 
  12   1   1        3.51        2.99      0.49 o 
  13   1   1        0.76        1.97      0.66 o 
 -13   2   1        2.89        2.07      0.36 o 
 -12   2   1        9.36       11.91      0.81 o 
 -11   2   1       40.97       35.01      2.30 o 
 -10   2   1      256.02      215.21      5.97 o 
  -9   2   1       10.54        6.76      0.79 o 
  -8   2   1       57.32       54.74      2.09 o 
  -7   2   1      428.66      438.23      7.08 o 
  -6   2   1      540.06      525.30      6.32 o 
  -5   2   1     1177.80     1227.22     12.65 o 
  -4   2   1       68.37       79.83      2.38 o 
  -3   2   1        4.82       14.47      6.12 o 
  -2   2   1     1914.09     2029.82     12.40 o 
  -1   2   1      494.48      383.68     22.73 o 
   0   2   1      692.66      761.02      3.16 o 
   2   2   1     2641.90     2507.84      4.49 o 
   3   2   1     3820.00     4001.92     93.88 o 
   4   2   1      947.07      971.72     62.66 o 
   5   2   1      264.28      222.72      4.18 o 
   6   2   1      113.84      124.08      3.52 o 
   7   2   1      561.44      610.56     24.02 o 
   8   2   1        0.38        0.71      0.37 o 
   9   2   1       41.58       34.18      1.53 o 
  10   2   1       15.67       15.48      0.95 o 
  11   2   1       14.70       14.32      1.22 o 
  12   2   1        7.44        6.73      0.62 o 
  13   2   1        9.47       10.27      1.60 o 
 -13   3   1       10.53        7.78      1.35 o 
 -12   3   1       10.64       15.54      0.99 o 
 -11   3   1      132.54      133.08      3.70 o 
 -10   3   1        7.30        8.22      0.72 o 
  -9   3   1       21.06       17.12      1.10 o 
  -8   3   1        0.03        0.20      0.68 o 
  -7   3   1       27.32       47.86      2.12 o 
  -6   3   1      675.33      782.46      5.55 o 
  -5   3   1      383.11      382.91      3.56 o 
  -4   3   1      989.19      987.63      9.48 o 
  -3   3   1      552.06      528.11      5.10 o 
  -2   3   1      134.61      171.46      2.06 o 
  -1   3   1    12352.01    11205.37     21.65 o 
   0   3   1    12277.47    12605.76    705.27 o 
   1   3   1      689.61      674.62      6.09 o 
   2   3   1       10.74       15.11      0.77 o 
   3   3   1      280.18      223.13      3.70 o 
   4   3   1      886.48      862.08     25.98 o 
   5   3   1     1165.95     1213.29     10.22 o 
   6   3   1       40.46       26.73      1.68 o 
   7   3   1        1.90        2.45      0.61 o 
   8   3   1      323.07      299.48      6.35 o 
   9   3   1       72.84       73.37      2.17 o 
  10   3   1       94.13       78.73      2.28 o 
  11   3   1        1.73        2.06      0.63 o 
  12   3   1        0.09        0.37      0.30 o 
 -12   4   1       32.82       32.42      2.13 o 
 -11   4   1        8.62       10.28      0.92 o 
 -10   4   1       50.67       50.53      2.72 o 
  -9   4   1      147.19      139.97      3.16 o 
  -8   4   1       90.48       91.53      3.51 o 
  -7   4   1      138.19      146.39      4.16 o 
  -6   4   1      239.40      247.47      5.77 o 
  -5   4   1       15.89       32.63      1.30 o 
  -4   4   1      377.08      347.76      3.87 o 
  -3   4   1        4.32        2.24      0.41 o 
  -2   4   1      428.35      459.25      3.29 o 
  -1   4   1     3093.87     3404.99     33.18 o 
   0   4   1      465.72      497.67      8.97 o 
   1   4   1     2049.69     1939.85     31.45 o 
   2   4   1      363.90      404.89      6.30 o 
   3   4   1      336.10      369.96      7.42 o 
   4   4   1      171.71      160.81      6.13 o 
   5   4   1      832.64      824.32     16.92 o 
   6   4   1      137.64      132.51      3.78 o 
   7   4   1      172.46      164.11      4.64 o 
   8   4   1       17.71       21.80      1.75 o 
   9   4   1      323.27      337.35      4.77 o 
  10   4   1       16.38       14.29      1.06 o 
  11   4   1       10.02        7.87      0.73 o 
  12   4   1        4.90        4.93      0.57 o 
 -12   5   1        0.88        0.88      0.26 o 
 -11   5   1        2.71        3.32      0.60 o 
 -10   5   1        0.55        1.41      0.56 o 
  -9   5   1      422.99      423.25      5.48 o 
  -8   5   1        2.04        3.70      0.43 o 
  -7   5   1       22.06       25.09      1.41 o 
  -6   5   1        1.76        3.99      0.54 o 
  -5   5   1      257.12      279.52      3.66 o 
  -4   5   1     1338.93     1440.18      8.57 o 
  -3   5   1     1646.78     1622.44      7.43 o 
  -2   5   1      302.68      339.11      3.23 o 
  -1   5   1     1170.76     1254.76      9.90 o 
   0   5   1      178.32      195.65      2.21 o 
   1   5   1       32.52       24.66      0.73 o 
   2   5   1       39.75       37.14      1.07 o 
   3   5   1       10.86        4.80      0.51 o 
   4   5   1      330.86      359.33      4.67 o 
   5   5   1       50.74       51.01      2.32 o 
   6   5   1      801.80      845.24     10.00 o 
   7   5   1        7.56        9.76      2.69 o 
   8   5   1      238.01      216.42      3.45 o 
   9   5   1       44.70       51.40      1.77 o 
  10   5   1      166.69      180.40      3.06 o 
  11   5   1        3.33        2.88      0.45 o 
  12   5   1       10.57       13.32      1.64 o 
 -12   6   1       15.48       15.26      0.92 o 
 -11   6   1        2.14        2.67      0.49 o 
 -10   6   1        0.12        0.11      0.67 o 
  -9   6   1       16.93       16.41      1.06 o 
  -8   6   1      309.22      306.72      4.11 o 
  -7   6   1       24.26       21.14      1.39 o 
  -6   6   1      148.04      139.02      3.91 o 
  -5   6   1      598.62      576.91      6.56 o 
  -4   6   1       41.06       36.15      1.27 o 
  -3   6   1      267.19      279.22      5.13 o 
  -2   6   1      503.02      485.64      3.77 o 
  -1   6   1      353.31      346.00      5.74 o 
   0   6   1      275.01      265.77      2.31 o 
   1   6   1      348.66      299.77      3.08 o 
   2   6   1     1468.33     1520.61      9.61 o 
   3   6   1      968.88     1029.64      9.16 o 
   4   6   1       17.93       19.57      1.13 o 
   5   6   1       10.94       11.60      1.53 o 
   6   6   1      104.14      109.32      3.01 o 
   7   6   1      205.89      203.94      5.20 o 
   8   6   1      458.39      447.23      7.28 o 
   9   6   1      167.68      175.62      3.83 o 
  10   6   1       68.54       67.63      1.83 o 
  11   6   1       19.21       25.51      1.16 o 
  12   6   1        3.52        1.30      0.52 o 
 -11   7   1        0.26        1.16      0.27 o 
 -10   7   1       41.10       49.32      2.34 o 
  -9   7   1        2.94        4.56      1.12 o 
  -8   7   1        0.39        1.11      0.35 o 
  -7   7   1       43.35       39.96      1.46 o 
  -6   7   1       69.25       67.29      2.03 o 
  -5   7   1       18.62       20.27      1.08 o 
  -4   7   1      366.04      366.46      5.29 o 
  -3   7   1      340.89      362.16      5.21 o 
  -2   7   1      682.40      703.08      8.89 o 
  -1   7   1       36.79       26.05      1.04 o 
   0   7   1       43.94       42.82      1.52 o 
   1   7   1       18.52        8.43      0.70 o 
   2   7   1      377.38      358.53     10.07 o 
   3   7   1      361.81      348.13      7.78 o 
   4   7   1        7.34       14.67      1.03 o 
   5   7   1      167.66      185.21      3.82 o 
   6   7   1       60.46       57.06      2.24 o 
   7   7   1      129.07      123.97      2.89 o 
   8   7   1      111.26      120.30      3.29 o 
   9   7   1        4.97        4.13      0.72 o 
  10   7   1        6.97        6.41      0.75 o 
  11   7   1       12.73       13.30      0.74 o 
 -11   8   1       26.55       29.26      1.08 o 
 -10   8   1       58.95       62.59      2.42 o 
  -9   8   1        3.81        5.51      0.86 o 
  -8   8   1      104.39      114.51      3.07 o 
  -7   8   1      106.70      101.04      2.51 o 
  -6   8   1        0.19        0.55      0.29 o 
  -5   8   1        0.94        1.47      0.43 o 
  -4   8   1       55.22       51.98      1.73 o 
  -3   8   1      537.93      550.42      8.12 o 
  -2   8   1       81.39       76.54      1.98 o 
  -1   8   1       24.55       22.72      1.55 o 
   0   8   1        6.51        8.17      0.78 o 
   1   8   1       46.81       49.14      2.28 o 
   2   8   1      111.73       86.26      4.80 o 
   3   8   1      249.12      258.18      5.53 o 
   4   8   1       30.07       21.72      1.68 o 
   5   8   1      135.32      140.62      6.83 o 
   6   8   1      106.08      100.58      2.30 o 
   7   8   1       37.84       37.88      1.57 o 
   8   8   1        1.08        0.80      1.06 o 
   9   8   1       52.89       51.67      2.36 o 
  10   8   1       18.95       19.46      0.99 o 
 -10   9   1        1.97        2.36      0.45 o 
  -9   9   1        8.50        6.03      0.82 o 
  -8   9   1      190.41      200.12      3.86 o 
  -7   9   1        0.44        0.52      0.32 o 
  -6   9   1       13.61       15.37      1.15 o 
  -5   9   1       16.62       19.52      0.91 o 
  -4   9   1        0.60        1.04      0.37 o 
  -3   9   1       22.54       19.68      1.25 o 
  -2   9   1      159.46      164.22      3.55 o 
  -1   9   1      189.07      211.57      4.01 o 
   0   9   1        7.53        6.92      0.91 o 
   1   9   1       22.61       31.36      1.97 o 
   2   9   1       45.31       41.81      2.91 o 
   3   9   1       58.12       47.03      3.26 o 
   4   9   1       10.69       12.65      0.75 o 
   5   9   1        4.86        5.56      0.51 o 
   6   9   1       59.07       65.43      2.08 o 
   7   9   1       15.96       20.39      1.27 o 
   8   9   1       29.20       32.07      1.50 o 
   9   9   1       20.30       22.64      1.48 o 
  10   9   1        5.69        6.25      0.70 o 
  -9  10   1        0.05       -0.10      0.19 o 
  -8  10   1       31.97       32.47      1.43 o 
  -7  10   1        2.81        3.44      0.56 o 
  -6  10   1      143.39      144.13      3.38 o 
  -5  10   1        5.07        3.59      0.55 o 
  -4  10   1        0.56        0.30      0.26 o 
  -3  10   1       46.43       41.50      1.31 o 
  -2  10   1       21.02       28.52      0.94 o 
  -1  10   1       39.44       34.10      1.46 o 
   0  10   1      187.78      176.67      4.38 o 
   1  10   1       16.64       20.68      0.86 o 
   2  10   1      335.78      300.19      3.27 o 
   3  10   1        0.06        0.18      0.21 o 
   4  10   1      140.50      113.90      2.43 o 
   5  10   1       62.55       59.86      1.75 o 
   6  10   1      171.41      162.65      3.73 o 
   7  10   1       16.97       16.72      1.10 o 
   8  10   1       42.46       47.17      1.65 o 
   9  10   1        3.08        2.56      0.48 o 
  -9  11   1       13.94       12.35      1.21 o 
  -8  11   1       17.07       18.05      0.94 o 
  -7  11   1        5.01        8.35      0.73 o 
  -6  11   1       43.10       47.62      2.24 o 
  -5  11   1        0.24        1.04      0.48 o 
  -4  11   1       26.53       26.32      1.28 o 
  -3  11   1       33.94       31.80      1.27 o 
  -2  11   1       15.81       15.55      0.89 o 
  -1  11   1       41.19       49.38      1.78 o 
   0  11   1      191.04      198.96      3.57 o 
   1  11   1        7.58        6.90      0.55 o 
   2  11   1        7.14        7.43      0.54 o 
   3  11   1       22.70       19.38      0.99 o 
   4  11   1        0.02        0.37      0.30 o 
   5  11   1       70.42       71.23      2.35 o 
   6  11   1      159.99      168.75      3.43 o 
   7  11   1        0.06       -0.18      0.27 o 
   8  11   1       46.85       46.61      1.93 o 
  -7  12   1        1.27        1.22      0.28 o 
  -6  12   1      101.44      100.94      2.40 o 
  -5  12   1       10.63       15.61      1.29 o 
  -4  12   1       86.49       84.73      2.50 o 
  -3  12   1        4.40        5.64      0.60 o 
  -2  12   1      210.21      224.67      4.16 o 
  -1  12   1       26.06       24.93      1.24 o 
   0  12   1        2.10        1.47      0.37 o 
   1  12   1        0.40        0.59      0.36 o 
   2  12   1       53.22       53.84      1.77 o 
   3  12   1       17.24       20.83      1.10 o 
   4  12   1      123.38      123.25      2.28 o 
   5  12   1        0.57        0.23      0.28 o 
   6  12   1        5.83        6.15      0.52 o 
   7  12   1       52.67       54.00      1.48 o 
  -6  13   1       21.72       22.31      1.43 o 
  -5  13   1       14.46       15.56      1.08 o 
  -4  13   1      116.23      120.94      3.20 o 
  -3  13   1       75.36       61.03      1.92 o 
  -2  13   1        2.05        2.47      0.43 o 
  -1  13   1       78.22       81.00      2.00 o 
   0  13   1       42.01       42.75      1.48 o 
   1  13   1       80.64       87.44      3.03 o 
   2  13   1       50.21       52.97      1.82 o 
   3  13   1       11.76       14.41      0.95 o 
   4  13   1        6.11        6.51      0.75 o 
   5  13   1       38.30       34.99      1.54 o 
   6  13   1       37.53       35.78      1.91 o 
  -4  14   1       14.52       16.80      1.41 o 
  -3  14   1        8.59        5.52      0.87 o 
  -2  14   1       70.25       81.41      2.41 o 
  -1  14   1       44.17       46.80      1.88 o 
   0  14   1       36.62       44.17      1.84 o 
   1  14   1        3.72        2.83      0.51 o 
   2  14   1       29.57       33.48      1.53 o 
   3  14   1        0.56        0.86      0.25 o 
 -12   0   2        0.62        0.43      0.38 o 
 -10   0   2      437.12      412.23     12.10 o 
  -8   0   2      175.86      185.97      6.55 o 
  -6   0   2      856.79      909.52     12.02 o 
  -4   0   2      563.04      626.54     18.23 o 
  -2   0   2     3049.10     2761.43     12.56 o 
   0   0   2     1597.94     1650.56      5.59 o 
   2   0   2      100.11       90.38      9.29 o 
   6   0   2     1326.65     1579.76     18.01 o 
   8   0   2       99.12       71.87      4.48 o 
  10   0   2        8.57        6.55      1.36 o 
  12   0   2        8.80       10.48      1.50 o 
 -13   1   2        5.64        3.63      0.58 o 
 -12   1   2        0.41        0.16      0.22 o 
 -11   1   2       84.77       82.52      3.39 o 
 -10   1   2       14.38       17.67      0.99 o 
  -9   1   2      611.88      595.75     19.47 o 
  -8   1   2      395.98      421.11      9.19 o 
  -7   1   2        0.31        0.94      0.38 o 
  -6   1   2      429.18      467.86      6.17 o 
  -5   1   2      168.06      170.68      3.39 o 
  -4   1   2     2008.54     1895.52      7.28 o 
  -3   1   2      391.95      374.06      3.55 o 
  -2   1   2     7765.22     8228.77    199.51 o 
  -1   1   2      101.17      126.59      9.48 o 
   0   1   2     8447.21     7904.06     36.65 o 
   1   1   2      384.55      314.15      2.65 o 
   2   1   2      806.55      758.16      4.88 o 
   3   1   2      518.54      538.72     10.60 o 
   5   1   2      886.83     1010.84     18.01 o 
   6   1   2      504.43      532.09     12.82 o 
   7   1   2       76.20       71.00      2.98 o 
   8   1   2       86.39       94.23      2.86 o 
   9   1   2      118.96      106.00      5.96 o 
  10   1   2       25.46       26.52      1.55 o 
  11   1   2       20.16       20.13      1.38 o 
  12   1   2        0.03       -0.29      0.34 o 
 -13   2   2        7.40        7.41      0.64 o 
 -12   2   2       14.94       13.64      0.84 o 
 -11   2   2       18.88       12.34      1.30 o 
 -10   2   2       74.50       61.21      2.95 o 
  -9   2   2       63.09       63.78      2.61 o 
  -8   2   2       21.95       19.10      1.25 o 
  -7   2   2       23.59       18.31      1.45 o 
  -6   2   2       14.39        9.86      0.64 o 
  -5   2   2      124.00      151.18      2.36 o 
  -4   2   2       40.58       41.44      1.35 o 
  -3   2   2     1729.21     1918.51      9.66 o 
  -2   2   2     1195.23     1231.03      5.63 o 
  -1   2   2     4012.33     3716.20    134.58 o 
   0   2   2       77.50      111.21      1.54 o 
   1   2   2       67.49       67.94      2.36 o 
   2   2   2      113.45      116.70      1.45 o 
   3   2   2       13.76       22.53      0.91 o 
   4   2   2      522.00      516.89      6.33 o 
   5   2   2     1271.89     1547.05     36.22 o 
   6   2   2       71.62       65.87      2.65 o 
   7   2   2        3.28        1.26      0.99 o 
   8   2   2      474.07      479.42     19.61 o 
   9   2   2        2.73        2.76      0.55 o 
  10   2   2       56.71       51.78      2.82 o 
  11   2   2        0.02        0.14      0.38 o 
  12   2   2        9.30       11.86      1.09 o 
 -13   3   2       11.60       11.73      0.79 o 
 -12   3   2        7.13        8.53      0.76 o 
 -11   3   2       46.95       45.53      2.49 o 
 -10   3   2        2.80        3.52      0.64 o 
  -9   3   2      210.46      197.56      3.54 o 
  -8   3   2      118.66      118.13      3.88 o 
  -7   3   2        5.32        7.43      0.75 o 
  -6   3   2      440.40      440.82      6.99 o 
  -5   3   2      238.65      252.06      3.36 o 
  -4   3   2      358.93      322.04      2.95 o 
  -3   3   2      484.11      459.95      2.61 o 
  -2   3   2      590.03      601.67      5.03 o 
  -1   3   2    13592.12    13281.46     22.34 o 
   0   3   2      302.99      359.26      3.55 o 
   1   3   2      901.10      973.19      4.98 o 
   2   3   2     2267.43     2127.42     54.72 o 
   3   3   2        1.96        1.33      0.56 o 
   4   3   2       86.85       91.61      2.90 o 
   5   3   2      304.83      325.25      5.49 o 
   6   3   2        0.96        3.17      0.65 o 
   7   3   2      240.52      253.75      5.66 o 
   8   3   2        0.91        1.38      0.63 o 
   9   3   2      200.48      179.10      3.33 o 
  10   3   2       59.22       61.62      2.55 o 
  11   3   2       18.07       15.35      1.65 o 
  12   3   2        9.77        8.54      1.15 o 
 -12   4   2        1.49        2.66      0.40 o 
 -11   4   2       91.89       97.15      3.54 o 
 -10   4   2      171.49      148.88     17.96 o 
  -9   4   2       17.67       18.53      1.03 o 
  -8   4   2       82.59       84.23      3.29 o 
  -7   4   2       14.78       15.06      1.05 o 
  -6   4   2      317.70      350.61      5.61 o 
  -5   4   2        2.40        4.32      0.49 o 
  -4   4   2      692.46      718.84      4.86 o 
  -3   4   2      323.76      410.04      8.34 o 
  -2   4   2      279.69      323.53     10.72 o 
  -1   4   2     2852.58     2979.27     10.85 o 
   0   4   2      560.80      507.47      2.86 o 
   1   4   2      228.99      243.14      6.51 o 
   2   4   2       94.69       82.47      1.48 o 
   3   4   2      321.44      328.33      3.82 o 
   4   4   2     1667.92     1689.73     35.03 o 
   5   4   2      101.33      137.81      3.74 o 
   6   4   2      538.74      500.00     10.15 o 
   7   4   2      279.55      294.27      6.18 o 
   8   4   2       34.11       33.26      1.45 o 
   9   4   2      140.11      147.27      2.72 o 
  10   4   2       28.80       37.42      1.62 o 
  11   4   2        3.15        3.19      0.60 o 
  12   4   2        0.55        0.50      0.20 o 
 -12   5   2        3.33        4.13      0.47 o 
 -11   5   2       24.33       27.50      1.81 o 
 -10   5   2      168.47      163.30      5.73 o 
  -9   5   2      205.79      205.03      3.75 o 
  -8   5   2       78.85       74.47      1.96 o 
  -7   5   2       70.57       73.80      2.08 o 
  -6   5   2        1.43        5.46      0.56 o 
  -5   5   2      117.79      152.34      4.02 o 
  -4   5   2       49.86       85.58      2.10 o 
  -3   5   2       52.54       48.15      1.11 o 
  -2   5   2      352.63      345.49      2.85 o 
  -1   5   2        9.57        7.04      0.54 o 
   0   5   2     1440.58     1396.86     20.53 o 
   1   5   2     1625.57     1612.13     20.73 o 
   2   5   2        1.74        1.49      0.50 o 
   3   5   2     1561.28     1603.03     34.02 o 
   4   5   2       74.28       58.98      2.98 o 
   5   5   2      296.71      259.80      7.32 o 
   6   5   2      129.92      106.00      3.64 o 
   7   5   2       58.39       57.21      2.78 o 
   8   5   2      317.67      291.60      4.97 o 
   9   5   2       57.37       59.63      2.31 o 
  10   5   2        9.10        9.86      0.85 o 
  11   5   2        1.08        1.88      0.37 o 
  12   5   2        4.41        3.06      0.49 o 
 -12   6   2        3.60        4.30      0.46 o 
 -11   6   2        7.50        9.97      1.04 o 
 -10   6   2       13.58       11.75      1.01 o 
  -9   6   2        3.37        5.86      0.75 o 
  -8   6   2      107.36      105.66      2.16 o 
  -7   6   2       21.20       27.54      1.52 o 
  -6   6   2        6.90        4.89      0.82 o 
  -5   6   2      207.88      209.58      7.48 o 
  -4   6   2      428.12      329.75      4.44 o 
  -3   6   2        9.90        3.79      0.69 o 
  -2   6   2       72.13       72.61      1.99 o 
  -1   6   2       44.92       47.00      1.29 o 
   0   6   2      115.58      126.87      2.42 o 
   1   6   2       42.92       65.02      1.98 o 
   2   6   2      621.40      638.75      7.14 o 
   3   6   2        0.01        1.70      0.94 o 
   4   6   2       87.05       99.97      4.51 o 
   5   6   2       21.15       17.74      1.47 o 
   6   6   2      171.12      179.92      8.93 o 
   7   6   2      201.52      195.84      3.21 o 
   8   6   2        9.20       10.98      0.84 o 
   9   6   2      131.21      128.36      2.73 o 
  10   6   2       32.27       33.16      1.62 o 
  11   6   2       12.53       10.85      0.72 o 
 -11   7   2      147.32      165.53      3.73 o 
 -10   7   2        7.75        8.29      1.01 o 
  -9   7   2       18.40       19.05      1.60 o 
  -8   7   2       20.38       15.33      1.03 o 
  -7   7   2     1255.91     1259.30     12.97 o 
  -6   7   2       31.11       30.23      1.95 o 
  -5   7   2      160.05      133.22      3.94 o 
  -4   7   2        6.63        4.84      0.72 o 
  -3   7   2      181.49      169.81      3.29 o 
  -2   7   2      142.19      155.45      2.66 o 
  -1   7   2      447.49      496.46      6.54 o 
   0   7   2       40.22       57.47      2.14 o 
   1   7   2       99.80      103.11      3.01 o 
   2   7   2      401.90      408.98      6.21 o 
   3   7   2      533.29      550.91      7.77 o 
   4   7   2        0.36        0.92      0.37 o 
   5   7   2       28.47       28.66      3.43 o 
   6   7   2        0.94        2.57      0.43 o 
   7   7   2      159.36      170.62      3.37 o 
   8   7   2      134.11      146.31      3.48 o 
   9   7   2      203.08      201.56      3.26 o 
  10   7   2       61.51       61.83      1.58 o 
  11   7   2        0.10        0.16      0.18 o 
 -11   8   2        8.46        7.95      0.59 o 
 -10   8   2        8.99        9.58      1.01 o 
  -9   8   2       13.17       15.60      1.39 o 
  -8   8   2      302.66      312.69      4.53 o 
  -7   8   2        0.00        0.96      0.37 o 
  -6   8   2        8.35       10.71      0.69 o 
  -5   8   2       95.87      115.08      3.81 o 
  -4   8   2        0.27        0.77      0.60 o 
  -3   8   2        0.24        0.34      0.36 o 
  -2   8   2       62.80       63.81      2.11 o 
  -1   8   2      163.38      168.26      3.40 o 
   0   8   2       71.25       65.30      2.65 o 
   1   8   2      241.78      236.68      5.12 o 
   2   8   2      156.63      146.30      7.76 o 
   3   8   2        0.31        1.41      0.60 o 
   4   8   2        0.08        2.82      0.68 o 
   5   8   2        2.14        2.16      0.32 o 
   6   8   2       64.93       64.81      1.85 o 
   7   8   2       56.24       52.33      1.85 o 
   8   8   2       15.19       18.14      1.47 o 
   9   8   2        8.82       11.34      1.08 o 
  10   8   2        0.82        1.46      0.38 o 
 -10   9   2        3.80        5.20      0.66 o 
  -9   9   2      179.89      200.72      6.23 o 
  -8   9   2      156.80      159.34      3.44 o 
  -7   9   2      139.81      113.06      2.33 o 
  -6   9   2      105.05      101.81      2.87 o 
  -5   9   2      155.31      162.19      2.84 o 
  -4   9   2       90.84       80.52      2.24 o 
  -3   9   2       36.88       36.13      1.73 o 
  -2   9   2       24.83       31.55      1.58 o 
  -1   9   2        9.78       10.93      1.20 o 
   0   9   2       56.23       62.37      2.80 o 
   1   9   2        8.84        6.91      1.94 o 
   2   9   2      228.21      239.31      5.53 o 
   3   9   2        6.64        7.78      1.07 o 
   4   9   2        4.63        3.46      0.45 o 
   5   9   2        1.37        0.88      0.28 o 
   6   9   2       38.29       34.95      1.51 o 
   7   9   2      162.51      161.18      3.48 o 
   8   9   2        8.22        7.96      0.95 o 
   9   9   2        3.02        2.83      0.48 o 
  10   9   2        0.00        0.08      0.26 o 
  -9  10   2        4.15        3.48      0.45 o 
  -8  10   2       22.69       20.39      1.13 o 
  -7  10   2        6.45        7.42      0.76 o 
  -6  10   2        3.38        2.41      0.46 o 
  -5  10   2       39.41       40.76      1.43 o 
  -4  10   2       18.32       12.18      0.90 o 
  -3  10   2       56.67       57.42      1.71 o 
  -2  10   2      101.01      103.13      1.91 o 
  -1  10   2       37.66       41.26      1.32 o 
   0  10   2        9.72        8.62      0.61 o 
   1  10   2      320.07      303.92      3.28 o 
   2  10   2       10.92       10.87      0.65 o 
   3  10   2       30.79       25.93      1.08 o 
   4  10   2       80.03       80.14      2.04 o 
   5  10   2      128.33      120.96      3.17 o 
   6  10   2      137.37      143.02      3.35 o 
   7  10   2       61.69       59.81      2.02 o 
   8  10   2        6.85        5.43      0.56 o 
   9  10   2        0.11        0.01      0.24 o 
  -8  11   2        6.53        6.70      0.72 o 
  -7  11   2       65.76       76.18      2.62 o 
  -6  11   2       47.81       48.46      1.82 o 
  -5  11   2       39.05       35.76      1.69 o 
  -4  11   2       14.08       16.30      0.91 o 
  -3  11   2        2.56        2.97      0.39 o 
  -2  11   2       24.87       28.09      1.35 o 
  -1  11   2       72.97       74.54      2.19 o 
   0  11   2        5.04        4.02      0.49 o 
   1  11   2        6.54        4.93      0.46 o 
   2  11   2       10.97       10.39      0.63 o 
   3  11   2      133.18      126.72      2.78 o 
   4  11   2       15.82       12.61      0.88 o 
   5  11   2       82.89       83.91      2.18 o 
   6  11   2       45.49       47.54      1.55 o 
   7  11   2       97.30      104.47      2.06 o 
   8  11   2        8.55       10.01      1.15 o 
  -7  12   2        7.83       10.83      0.90 o 
  -6  12   2        2.74        3.65      0.63 o 
  -5  12   2        2.42        1.92      0.38 o 
  -4  12   2        0.75        0.59      0.27 o 
  -3  12   2       51.47       50.71      1.51 o 
  -2  12   2       22.71       25.37      1.23 o 
  -1  12   2        0.47        0.03      0.27 o 
   0  12   2        6.17        4.49      0.55 o 
   1  12   2       62.83       64.52      1.73 o 
   2  12   2        2.03        0.54      0.26 o 
   3  12   2      171.91      180.43      3.15 o 
   4  12   2       29.47       24.94      1.14 o 
   5  12   2       88.76       95.53      2.39 o 
   6  12   2       47.41       54.26      1.62 o 
   7  12   2       21.87       22.80      1.48 o 
  -6  13   2       14.89       20.33      1.09 o 
  -5  13   2       12.04       10.43      0.93 o 
  -4  13   2      109.25      107.90      2.95 o 
  -3  13   2        2.01        3.80      0.39 o 
  -2  13   2      110.20      110.45      2.29 o 
  -1  13   2       11.53       10.40      0.73 o 
   0  13   2       48.55       52.17      1.61 o 
   1  13   2        0.01        0.18      0.31 o 
   2  13   2       42.89       51.28      1.52 o 
   3  13   2        6.99        8.79      0.62 o 
   4  13   2        7.35        8.65      0.67 o 
   5  13   2        8.57       10.38      0.64 o 
  -4  14   2       21.86       23.82      1.61 o 
  -3  14   2        0.13        0.28      0.34 o 
  -2  14   2       59.61       67.20      2.06 o 
  -1  14   2      113.35      115.45      2.24 o 
   0  14   2        1.29        1.17      0.25 o 
   1  14   2       46.03       49.24      1.44 o 
   2  14   2        0.17       -0.25      0.25 o 
 -13   0   3        0.66        0.03      0.44 o 
 -11   0   3      185.12      194.28      6.59 o 
  -9   0   3      959.77      936.53     15.64 o 
  -7   0   3      104.10       97.79      4.50 o 
  -5   0   3      903.18      901.93     10.75 o 
  -3   0   3      363.52      303.25      3.56 o 
  -1   0   3     3364.27     3146.05     14.12 o 
   1   0   3     2203.43     2100.90     11.80 o 
   3   0   3      137.48      200.32      9.23 o 
   5   0   3       36.69       34.25      1.67 o 
   7   0   3        3.27        4.49      0.84 o 
   9   0   3       65.58       30.08      2.78 o 
  11   0   3       97.43       91.61      4.74 o 
 -13   1   3       22.27       25.15      1.30 o 
 -12   1   3        2.37        2.28      0.45 o 
 -11   1   3        1.19        1.52      0.49 o 
 -10   1   3       93.93       85.24      2.32 o 
  -9   1   3       94.46       95.54      2.90 o 
  -8   1   3        0.28        0.07      0.27 o 
  -7   1   3      240.81      209.99      4.63 o 
  -6   1   3      327.92      343.62     12.36 o 
  -5   1   3       24.83       27.19      1.09 o 
  -4   1   3       33.15       24.51      0.80 o 
  -3   1   3     1614.70     1738.77      7.17 o 
  -2   1   3       90.78      121.27      1.51 o 
  -1   1   3      291.43      273.03      6.53 o 
   0   1   3      807.09      954.28     20.99 o 
   1   1   3      135.23      116.06      3.06 o 
   2   1   3       31.50       40.66      1.59 o 
   3   1   3        0.83        1.56      0.22 o 
   4   1   3      700.43      741.54      8.86 o 
   5   1   3        8.02        5.59      0.58 o 
   6   1   3      130.33      150.52      8.18 o 
   7   1   3       60.38       66.41      9.22 o 
   8   1   3      322.57      292.40      6.44 o 
   9   1   3       63.88       62.61      2.26 o 
  10   1   3      135.91      118.38      4.65 o 
  11   1   3       14.23       13.86      0.91 o 
  12   1   3       61.04       62.92      3.64 o 
 -13   2   3        0.17       -0.11      0.29 o 
 -12   2   3        0.80        1.23      0.49 o 
 -11   2   3       53.51       50.56      6.33 o 
 -10   2   3       23.65       26.04      1.28 o 
  -9   2   3      262.04      244.66      8.17 o 
  -8   2   3      225.73      223.51      5.18 o 
  -7   2   3      126.63      131.60      3.70 o 
  -6   2   3      182.57      195.76      5.14 o 
  -5   2   3       29.98       52.80      1.94 o 
  -4   2   3       60.69       99.39      2.40 o 
  -3   2   3        1.72        8.74      0.37 o 
  -2   2   3     3681.71     3773.45     27.30 o 
  -1   2   3     8980.33     8822.44    208.27 o 
   0   2   3      144.33      147.21      1.47 o 
   1   2   3     2203.00     2143.82     25.33 o 
   2   2   3     2562.07     2717.27     52.17 o 
   3   2   3        0.19        1.49      0.18 o 
   4   2   3     1697.58     1892.04     32.85 o 
   5   2   3       84.39       89.03      2.72 o 
   6   2   3       34.06       49.90      2.38 o 
   7   2   3      171.60      199.14     10.60 o 
   8   2   3      321.11      310.39      5.77 o 
   9   2   3      146.39      123.53      2.93 o 
  10   2   3        1.50        1.05      0.69 o 
  11   2   3       15.87       17.10      1.66 o 
  12   2   3       10.65        9.90      1.10 o 
 -13   3   3        3.48        1.68      1.74 o 
 -12   3   3       32.84       29.01      1.77 o 
 -11   3   3      120.59      113.17      4.58 o 
 -10   3   3       62.57       57.93      2.32 o 
  -9   3   3       59.00       68.96      2.08 o 
  -8   3   3      148.30      162.39      7.92 o 
  -7   3   3      209.21      250.97      5.74 o 
  -6   3   3       65.54       61.79      1.91 o 
  -5   3   3        0.00        0.39      0.83 o 
  -4   3   3        5.29        2.91      0.60 o 
  -3   3   3      959.60      914.84      9.21 o 
  -2   3   3     3710.45     3712.14     26.85 o 
  -1   3   3     4425.80     4599.02     16.74 o 
   0   3   3     1059.40     1137.62     10.52 o 
   1   3   3      548.26      649.25     25.24 o 
   2   3   3      218.36      245.29      3.03 o 
   3   3   3      141.10      127.76      2.89 o 
   4   3   3      208.05      198.17      3.25 o 
   5   3   3       65.24       74.71      2.14 o 
   6   3   3      176.98      171.75      4.48 o 
   7   3   3       60.67       60.40      2.84 o 
   8   3   3      193.75      179.19      3.29 o 
   9   3   3       13.69       11.13      0.84 o 
  10   3   3      129.14      115.95      5.51 o 
  11   3   3        1.65        2.56      0.43 o 
  12   3   3       10.63       10.18      3.14 o 
 -12   4   3       57.36       64.88      2.49 o 
 -11   4   3        0.79        1.08      0.58 o 
 -10   4   3       57.68       53.27      2.84 o 
  -9   4   3       34.27       46.24      1.61 o 
  -8   4   3      503.99      498.78     18.03 o 
  -7   4   3      187.30      199.40      3.31 o 
  -6   4   3      183.79      189.51      3.52 o 
  -5   4   3      327.72      325.54      5.44 o 
  -4   4   3       99.99      107.97      2.84 o 
  -3   4   3        5.15       14.30      0.80 o 
  -2   4   3      784.00      852.50      8.97 o 
  -1   4   3        0.14       10.46      0.59 o 
   0   4   3      700.60      801.44      6.02 o 
   1   4   3      371.65      288.41      8.24 o 
   2   4   3      325.39      346.86      3.92 o 
   3   4   3       28.52       28.32      1.05 o 
   4   4   3      130.24      152.43      3.01 o 
   5   4   3       92.90      103.17      3.29 o 
   6   4   3       76.52       82.79      3.19 o 
   7   4   3       88.64       85.61      3.41 o 
   8   4   3      647.32      597.49     14.11 o 
   9   4   3       97.36       92.90      2.66 o 
  10   4   3       79.53       73.44      2.59 o 
  11   4   3        0.04       -0.08      0.29 o 
  12   4   3        2.20        3.52      0.67 o 
 -12   5   3       16.50       20.09      1.70 o 
 -11   5   3       16.64       15.98      1.40 o 
 -10   5   3      101.77      105.92      3.88 o 
  -9   5   3      156.40      143.00      5.55 o 
  -8   5   3       98.38       84.33      1.86 o 
  -7   5   3      135.74      118.33      3.22 o 
  -6   5   3      202.36      201.90      5.38 o 
  -5   5   3      532.61      517.25      6.85 o 
  -4   5   3      660.68      647.37      6.02 o 
  -3   5   3      676.16      698.79      9.49 o 
  -2   5   3      700.06      709.21      5.84 o 
  -1   5   3        0.27        1.59      0.30 o 
   0   5   3       28.12       22.74      1.81 o 
   1   5   3      243.80      212.84      3.25 o 
   2   5   3       31.50       44.13      1.33 o 
   3   5   3        4.03        1.23      0.28 o 
   4   5   3     1109.86     1153.40     11.55 o 
   5   5   3       14.52       15.59      1.07 o 
   6   5   3      101.70      115.96      3.89 o 
   7   5   3      153.86      161.97      2.76 o 
   8   5   3      228.20      240.04      3.75 o 
   9   5   3      133.87      140.32      3.50 o 
  10   5   3        0.65        1.69      0.42 o 
  11   5   3        5.80        6.98      0.67 o 
 -12   6   3        1.47        1.52      0.33 o 
 -11   6   3        7.25        7.25      0.70 o 
 -10   6   3       11.20       12.36      1.03 o 
  -9   6   3        0.14        0.62      0.39 o 
  -8   6   3       65.32       50.15      1.36 o 
  -7   6   3       68.86       74.25      2.47 o 
  -6   6   3       74.71       61.68      2.71 o 
  -5   6   3        3.37        3.16      0.67 o 
  -4   6   3      385.16      424.39     27.47 o 
  -3   6   3       70.54       77.89      6.75 o 
  -2   6   3     1741.86     1805.07     10.09 o 
  -1   6   3     1419.47     1434.96      8.72 o 
   0   6   3        9.53       11.74      0.71 o 
   1   6   3       16.27       30.52      1.15 o 
   2   6   3        1.31        6.15      2.80 o 
   3   6   3       68.07       64.08      1.79 o 
   4   6   3       11.05        9.82      0.88 o 
   5   6   3        1.02        0.05      0.37 o 
   6   6   3       52.87       46.34      2.54 o 
   7   6   3       87.90       88.62      2.06 o 
   8   6   3       21.91       19.46      1.18 o 
   9   6   3       62.76       64.90      2.19 o 
  10   6   3        9.93        5.15      0.53 o 
  11   6   3        5.63        6.42      0.74 o 
 -11   7   3       49.91       48.24      1.60 o 
 -10   7   3        0.04        0.14      0.38 o 
  -9   7   3       43.51       37.09      2.27 o 
  -8   7   3      120.48      114.38      2.91 o 
  -7   7   3       55.72       51.76      1.51 o 
  -6   7   3      463.08      407.41      7.23 o 
  -5   7   3      287.73      263.11      7.42 o 
  -4   7   3      212.04      209.06      4.85 o 
  -3   7   3       34.85       36.09      1.95 o 
  -2   7   3       16.55       24.78      1.29 o 
  -1   7   3       48.76       49.31      1.50 o 
   0   7   3      533.89      562.84      6.59 o 
   1   7   3      367.18      379.83      4.96 o 
   2   7   3      373.32      365.53      8.41 o 
   3   7   3      237.22      235.05      5.20 o 
   4   7   3      113.43      109.87      4.67 o 
   5   7   3       20.17       21.01      1.72 o 
   6   7   3      186.49      192.74      2.85 o 
   7   7   3      120.67      113.88      2.74 o 
   8   7   3       69.10       74.29      2.43 o 
   9   7   3        2.54        3.57      0.42 o 
  10   7   3        6.70        9.03      0.79 o 
 -11   8   3        5.06        5.01      0.59 o 
 -10   8   3        9.95       13.08      0.91 o 
  -9   8   3        0.48        0.13      0.27 o 
  -8   8   3       31.92       32.84      1.45 o 
  -7   8   3       17.93       13.90      0.95 o 
  -6   8   3       39.38       41.59      1.65 o 
  -5   8   3        2.25        2.50      0.62 o 
  -4   8   3       20.83       19.90      3.69 o 
  -3   8   3      186.76      169.28      4.48 o 
  -2   8   3      420.61      424.03     12.50 o 
  -1   8   3       14.11       12.46      1.23 o 
   0   8   3        3.76        3.90      0.54 o 
   1   8   3        7.95        7.42      0.77 o 
   2   8   3       46.85       40.31      1.77 o 
   3   8   3        0.68        0.57      0.82 o 
   4   8   3      184.11      191.62     12.80 o 
   5   8   3       57.34       58.87      1.61 o 
   6   8   3       74.20       76.82      1.99 o 
   7   8   3      334.72      320.24      5.38 o 
   8   8   3        0.15        0.27      0.27 o 
   9   8   3        0.23        0.43      0.23 o 
  10   8   3       18.02       23.97      1.01 o 
 -10   9   3       45.70       41.81      2.71 o 
  -9   9   3        7.39        9.75      0.67 o 
  -8   9   3        0.44        0.60      0.24 o 
  -7   9   3        8.59        5.50      0.69 o 
  -6   9   3      245.17      246.51      4.50 o 
  -5   9   3       53.98       55.75      1.91 o 
  -4   9   3      343.36      296.83      3.54 o 
  -3   9   3       55.47       56.40      2.66 o 
  -2   9   3      188.32      188.81      5.91 o 
  -1   9   3        4.36        4.49      0.65 o 
   0   9   3        9.44        9.97      1.16 o 
   1   9   3        1.29        4.64      3.27 o 
   2   9   3        0.00       -0.28      0.72 o 
   3   9   3       69.41       67.36      1.49 o 
   4   9   3       91.99       81.73      1.63 o 
   5   9   3        0.22        0.95      0.28 o 
   6   9   3        0.01        0.16      0.27 o 
   7   9   3       83.17       84.48      2.14 o 
   8   9   3       10.51       10.29      0.73 o 
   9   9   3        4.91        6.79      0.59 o 
  -9  10   3        0.71        0.61      0.47 o 
  -8  10   3      158.50      159.61      3.79 o 
  -7  10   3        0.06        0.73      0.26 o 
  -6  10   3       46.60       53.98      2.07 o 
  -5  10   3      158.81      150.03      3.54 o 
  -4  10   3       90.31       87.07      4.14 o 
  -3  10   3      162.28      173.13      3.00 o 
  -2  10   3      227.39      226.28      2.89 o 
  -1  10   3      303.37      293.10      3.88 o 
   0  10   3       86.28       86.76      1.92 o 
   1  10   3       13.30       12.34      0.81 o 
   2  10   3       85.46       86.59      1.93 o 
   3  10   3        0.46        0.62      0.35 o 
   4  10   3       35.10       34.49      1.34 o 
   5  10   3        9.22       10.46      0.83 o 
   6  10   3       39.69       41.94      1.55 o 
   7  10   3       27.26       29.08      1.53 o 
   8  10   3       12.48       12.21      0.87 o 
  -8  11   3       64.86       72.96      1.81 o 
  -7  11   3       17.05       16.33      1.01 o 
  -6  11   3       26.28       28.95      1.45 o 
  -5  11   3       13.21       17.80      1.20 o 
  -4  11   3      156.70      158.09      3.14 o 
  -3  11   3       11.25       12.90      0.92 o 
  -2  11   3      198.46      182.13      3.98 o 
  -1  11   3        4.14        1.85      0.42 o 
   0  11   3       14.33       13.74      0.94 o 
   1  11   3      147.13      139.83      2.97 o 
   2  11   3      123.12      106.80      2.59 o 
   3  11   3       54.12       53.45      2.06 o 
   4  11   3      109.61      106.04      2.85 o 
   5  11   3        3.47        4.40      0.74 o 
   6  11   3       25.08       28.34      2.08 o 
   7  11   3       58.34       61.54      2.02 o 
  -7  12   3        0.52        0.67      0.28 o 
  -6  12   3       45.35       51.46      1.67 o 
  -5  12   3        0.17       -0.08      0.26 o 
  -4  12   3        9.03        7.96      0.67 o 
  -3  12   3        2.82        2.64      0.43 o 
  -2  12   3       14.35       19.04      1.25 o 
  -1  12   3       17.16       14.80      1.10 o 
   0  12   3       30.16       29.94      1.56 o 
   1  12   3        9.17        7.27      0.66 o 
   2  12   3        2.40        3.04      0.55 o 
   3  12   3        1.73        1.81      0.43 o 
   4  12   3        9.24       11.31      1.09 o 
   5  12   3       69.88       67.06      2.38 o 
   6  12   3       52.88       58.28      1.94 o 
  -6  13   3        4.10        4.57      0.69 o 
  -5  13   3        2.90        5.01      0.47 o 
  -4  13   3        3.58        6.18      0.57 o 
  -3  13   3       22.28       22.25      1.16 o 
  -2  13   3       28.12       28.00      1.33 o 
  -1  13   3       18.21       19.27      1.13 o 
   0  13   3       36.74       33.51      1.49 o 
   1  13   3      111.27      100.29      2.41 o 
   2  13   3        2.39        2.33      0.40 o 
   3  13   3       41.44       47.40      1.93 o 
   4  13   3        0.14        0.06      0.22 o 
   5  13   3       35.99       35.66      1.91 o 
  -3  14   3       19.27       19.89      1.48 o 
  -2  14   3       16.64       16.69      1.01 o 
  -1  14   3       10.58       11.94      0.88 o 
   0  14   3        0.75        1.14      0.29 o 
   1  14   3       31.87       36.81      1.49 o 
 -12   0   4        6.68        5.82      0.83 o 
 -10   0   4       17.08       17.96      1.55 o 
  -8   0   4      115.52      106.30      5.11 o 
  -6   0   4      159.06      174.65      5.61 o 
  -4   0   4       49.33       59.89      3.62 o 
  -2   0   4      359.55      396.20      6.49 o 
   0   0   4       10.42       12.21      0.99 o 
   2   0   4       14.23       19.82      1.06 o 
   4   0   4     2202.82     2198.55     39.00 o 
   6   0   4       30.89       29.03      2.64 o 
   8   0   4      136.07      106.81      3.06 o 
  10   0   4       25.01       33.93      2.95 o 
  12   0   4        3.52        5.37      0.65 o 
 -13   1   4       15.33       18.64      1.14 o 
 -12   1   4        8.46       10.57      0.94 o 
 -11   1   4        4.33        3.23      0.66 o 
 -10   1   4        0.17        0.18      0.30 o 
  -9   1   4       14.30       14.39      0.86 o 
  -8   1   4      297.40      285.05      9.75 o 
  -7   1   4       86.70       90.54      3.75 o 
  -6   1   4      214.04      278.68      4.81 o 
  -5   1   4       72.40       77.51      1.65 o 
  -4   1   4        3.38        1.09      0.24 o 
  -3   1   4       83.55       87.74      1.75 o 
  -2   1   4       80.16       91.62     25.50 o 
  -1   1   4     1494.74     1500.00     19.02 o 
   0   1   4      583.11      575.84      4.62 o 
   1   1   4       16.54       15.22      0.65 o 
   2   1   4     1036.90     1141.27     24.65 o 
   3   1   4      318.55      417.20      6.50 o 
   4   1   4      200.28      193.83      3.24 o 
   5   1   4       95.08      124.73      3.14 o 
   6   1   4      143.33      121.18      3.77 o 
   7   1   4        1.45        0.99      0.40 o 
   8   1   4      118.66      108.30      2.61 o 
   9   1   4      300.09      248.74      7.25 o 
  10   1   4        3.09        2.53      0.45 o 
  11   1   4       20.71       21.01      1.45 o 
  12   1   4       12.99       12.02      1.19 o 
 -13   2   4       26.59       32.30      2.06 o 
 -12   2   4       12.29       11.57      1.18 o 
 -11   2   4      142.60      148.05      7.24 o 
 -10   2   4       33.88       34.09      1.44 o 
  -9   2   4       23.70       28.33      1.09 o 
  -8   2   4        0.91        1.73      0.67 o 
  -7   2   4      143.84      140.52      3.95 o 
  -6   2   4      150.94      137.51      4.81 o 
  -5   2   4     1680.24     1744.15      9.55 o 
  -4   2   4      322.78      338.57      3.45 o 
  -3   2   4      342.82      306.91      3.80 o 
  -2   2   4        2.01        7.48      0.62 o 
  -1   2   4     1918.70     1891.50      9.67 o 
   0   2   4      201.77      177.13      1.56 o 
   1   2   4      165.61      157.76      1.89 o 
   2   2   4       15.56       31.23      0.96 o 
   3   2   4      805.41      835.25     30.06 o 
   4   2   4       67.11       91.08      2.25 o 
   5   2   4       48.68       37.54      1.57 o 
   6   2   4       73.03       75.55      3.02 o 
   7   2   4      144.49      151.42      4.48 o 
   8   2   4       91.40       86.54      2.27 o 
   9   2   4       76.96       70.85      4.01 o 
  10   2   4        5.32        3.68      0.53 o 
  11   2   4        0.03        0.30      0.36 o 
  12   2   4        0.23        0.34      0.35 o 
 -13   3   4        0.13       -0.10      0.50 o 
 -12   3   4       42.16       39.75      2.98 o 
 -11   3   4       17.16       15.08      1.45 o 
 -10   3   4      138.07      136.08      3.35 o 
  -9   3   4      331.46      313.10      3.99 o 
  -8   3   4      138.89      150.31      5.38 o 
  -7   3   4        1.36        2.06      0.46 o 
  -6   3   4      529.13      568.72      5.23 o 
  -5   3   4     1335.00     1527.76      9.23 o 
  -4   3   4       98.09       91.17      2.31 o 
  -3   3   4      575.92      609.43      5.87 o 
  -2   3   4      578.66      722.52      8.00 o 
  -1   3   4      813.70      866.65      4.20 o 
   0   3   4     1328.66     1271.11     10.57 o 
   1   3   4      234.56      195.98      2.06 o 
   2   3   4       15.07       13.46      0.68 o 
   3   3   4      407.00      420.37      6.71 o 
   4   3   4        1.35        4.53      0.57 o 
   5   3   4      337.74      366.07      4.99 o 
   6   3   4       92.51      102.83      3.55 o 
   7   3   4        0.30       -0.21      0.60 o 
   8   3   4      102.72      111.74      2.92 o 
   9   3   4       55.13       47.63      2.19 o 
  10   3   4        0.19        0.62      0.33 o 
  11   3   4       21.71       23.27      3.09 o 
 -12   4   4        3.22        4.00      0.65 o 
 -11   4   4       29.07       28.55      1.95 o 
 -10   4   4      211.38      209.39     10.18 o 
  -9   4   4       39.71       41.38      1.45 o 
  -8   4   4      148.46      135.38      3.38 o 
  -7   4   4       69.46       76.70      2.09 o 
  -6   4   4      448.33      406.31      5.26 o 
  -5   4   4        0.81        1.03      0.27 o 
  -4   4   4       28.20       31.28      1.32 o 
  -3   4   4     1133.67     1142.94      7.55 o 
  -2   4   4       90.57       78.54      1.42 o 
  -1   4   4      152.69      200.08      2.01 o 
   0   4   4     2203.88     2123.55      9.26 o 
   1   4   4     1426.77     1469.15     10.71 o 
   2   4   4      167.85      146.61      2.75 o 
   3   4   4       30.13       27.96      1.10 o 
   4   4   4       36.61       47.39      1.78 o 
   5   4   4       12.45       12.61      0.97 o 
   6   4   4      143.98      129.15      5.22 o 
   7   4   4      150.46      156.44      3.30 o 
   8   4   4        0.62        0.61      0.34 o 
   9   4   4        6.83        5.57      0.75 o 
  10   4   4        7.28        3.98      0.70 o 
  11   4   4       17.42       19.61      2.15 o 
 -12   5   4        5.80        8.72      1.08 o 
 -11   5   4        0.70        0.86      0.42 o 
 -10   5   4       67.65       65.24      2.83 o 
  -9   5   4        6.76        5.54      0.57 o 
  -8   5   4      146.96      138.70      2.21 o 
  -7   5   4        3.95        4.01      0.61 o 
  -6   5   4      308.87      323.67      7.74 o 
  -5   5   4      257.53      233.71      4.93 o 
  -4   5   4      829.48      881.62      7.41 o 
  -3   5   4     2455.59     2680.60     28.39 o 
  -2   5   4     5344.44     5395.42     16.85 o 
  -1   5   4        0.05        0.53      0.20 o 
   0   5   4      138.30      151.06      2.10 o 
   1   5   4      190.50      154.33      2.49 o 
   2   5   4       54.39       42.62      1.88 o 
   3   5   4       29.86       28.78      1.19 o 
   4   5   4      365.85      327.88      6.05 o 
   5   5   4      129.06      112.48      3.73 o 
   6   5   4      533.38      507.51     10.34 o 
   7   5   4      347.42      337.42      4.01 o 
   8   5   4       55.74       44.62      1.80 o 
   9   5   4       31.08       31.21      1.68 o 
  10   5   4        0.59        0.95      0.34 o 
  11   5   4       33.19       36.39      6.89 o 
 -12   6   4       49.65       46.99      1.70 o 
 -11   6   4        8.77       11.65      0.86 o 
 -10   6   4       34.01       31.29      1.60 o 
  -9   6   4      150.92      143.82      3.37 o 
  -8   6   4        0.99        3.56      0.55 o 
  -7   6   4      181.35      165.97      3.14 o 
  -6   6   4        3.18        4.34      0.83 o 
  -5   6   4      261.69      267.95     11.36 o 
  -4   6   4      340.66      287.84      7.43 o 
  -3   6   4      111.67      122.89      2.86 o 
  -2   6   4     2555.18     2629.00     19.76 o 
  -1   6   4      763.20      846.98     17.21 o 
   0   6   4      274.97      269.26      3.34 o 
   1   6   4     1755.03     1763.67     12.13 o 
   2   6   4      168.47      195.87      3.13 o 
   3   6   4        5.72        6.68      0.64 o 
   4   6   4      101.24       81.55      3.14 o 
   5   6   4      135.87      144.27      3.50 o 
   6   6   4        4.03        4.78      0.50 o 
   7   6   4      242.17      259.31      6.33 o 
   8   6   4        7.17        8.16      0.75 o 
   9   6   4       49.22       44.88      1.73 o 
  10   6   4        0.43        0.31      0.41 o 
 -11   7   4        0.77        0.18      0.26 o 
 -10   7   4        3.21        4.70      0.79 o 
  -9   7   4       96.57       86.09      2.70 o 
  -8   7   4      267.00      226.64      4.58 o 
  -7   7   4        8.65        6.11      0.67 o 
  -6   7   4      115.66       94.42      1.98 o 
  -5   7   4       65.48       59.90      2.77 o 
  -4   7   4        4.50        4.30      0.80 o 
  -3   7   4        6.37        7.59      0.93 o 
  -2   7   4     2185.89     2223.72     14.75 o 
  -1   7   4      394.30      368.49      6.80 o 
   0   7   4      207.84      220.42      4.75 o 
   1   7   4        3.81        4.58      0.65 o 
   2   7   4       18.70       10.31      0.90 o 
   3   7   4       21.21       22.51      1.70 o 
   4   7   4       11.19       10.67      1.24 o 
   5   7   4      192.95      203.64      2.92 o 
   6   7   4       11.87       12.07      0.91 o 
   7   7   4      132.19      125.42      3.21 o 
   8   7   4        5.95        5.22      0.78 o 
   9   7   4        3.10        2.44      0.63 o 
  10   7   4        3.71        2.34      1.12 o 
 -11   8   4       23.07       15.51      2.55 o 
 -10   8   4        0.01        0.19      0.27 o 
  -9   8   4       16.18       19.50      1.20 o 
  -8   8   4       40.63       39.18      1.56 o 
  -7   8   4       12.03       13.15      1.06 o 
  -6   8   4       13.66       15.41      1.02 o 
  -5   8   4      108.31      103.30      2.47 o 
  -4   8   4      188.78      194.02      4.96 o 
  -3   8   4       10.89       14.92      1.36 o 
  -2   8   4        0.29        1.58      0.84 o 
  -1   8   4      296.14      290.60      4.66 o 
   0   8   4       56.56       54.93      3.17 o 
   1   8   4       59.44       53.20      2.59 o 
   2   8   4       15.93       17.01      1.19 o 
   3   8   4       65.61       60.32      2.85 o 
   4   8   4        0.33        1.29      0.25 o 
   5   8   4       90.00       89.03      2.15 o 
   6   8   4      209.85      211.31      3.57 o 
   7   8   4      187.49      193.36      3.91 o 
   8   8   4       96.71      110.37      2.68 o 
   9   8   4       19.48       22.76      1.13 o 
 -10   9   4        1.12        1.13      0.25 o 
  -9   9   4        1.16        0.87      0.28 o 
  -8   9   4        5.86        5.63      0.68 o 
  -7   9   4       15.45       14.37      1.50 o 
  -6   9   4       53.82       49.59      2.56 o 
  -5   9   4        1.52        1.47      0.36 o 
  -4   9   4      163.50      157.44      2.89 o 
  -3   9   4       51.70       56.99      1.44 o 
  -2   9   4      453.60      433.66      4.66 o 
  -1   9   4       65.95       68.07      2.93 o 
   0   9   4       91.10       90.60      2.81 o 
   1   9   4      208.07      208.39      2.37 o 
   2   9   4       10.32       11.61      0.61 o 
   3   9   4       35.78       29.70      0.94 o 
   4   9   4      403.92      405.88      4.37 o 
   5   9   4      384.76      365.09      4.31 o 
   6   9   4       19.61       21.37      1.01 o 
   7   9   4      145.39      156.45      3.17 o 
   8   9   4       24.20       27.77      1.10 o 
   9   9   4        1.36        0.35      0.35 o 
  -9  10   4        0.38        0.71      0.22 o 
  -8  10   4        9.94       12.60      0.86 o 
  -7  10   4       22.19       19.65      1.20 o 
  -6  10   4      177.57      189.40      5.58 o 
  -5  10   4       68.50       70.66      2.45 o 
  -4  10   4        0.14        0.16      0.24 o 
  -3  10   4      113.98      100.10      2.29 o 
  -2  10   4        0.33        0.75      0.26 o 
  -1  10   4        5.99        5.56      0.54 o 
   0  10   4      180.23      171.22      3.17 o 
   1  10   4       49.05       48.61      1.64 o 
   2  10   4       13.32       11.73      0.73 o 
   3  10   4       35.69       31.90      1.08 o 
   4  10   4       15.81       17.97      1.07 o 
   5  10   4       21.88       18.54      1.05 o 
   6  10   4        0.09        0.54      0.24 o 
   7  10   4        2.73        3.96      0.43 o 
   8  10   4       26.77       30.35      1.96 o 
  -8  11   4       50.77       47.47      1.40 o 
  -7  11   4       20.64       18.62      0.88 o 
  -6  11   4        3.81        4.45      0.48 o 
  -5  11   4       25.88       21.74      1.09 o 
  -4  11   4        0.33        0.54      0.29 o 
  -3  11   4      171.06      169.21      2.86 o 
  -2  11   4       48.56       42.51      1.64 o 
  -1  11   4       96.90       99.83      2.52 o 
   0  11   4      126.73      132.42      2.84 o 
   1  11   4        0.01        0.67      0.30 o 
   2  11   4       43.49       35.33      1.32 o 
   3  11   4        6.83        4.60      0.60 o 
   4  11   4        0.60        0.20      0.37 o 
   5  11   4       43.34       48.26      2.12 o 
   6  11   4       11.00        8.34      0.81 o 
  -7  12   4       21.98       26.54      1.42 o 
  -6  12   4       16.96       18.52      0.96 o 
  -5  12   4        0.12        0.48      0.36 o 
  -4  12   4        0.26        0.50      0.23 o 
  -3  12   4       91.16       90.93      2.56 o 
  -2  12   4      150.53      150.07      4.04 o 
  -1  12   4       10.10        7.07      0.76 o 
   0  12   4       29.76       36.59      1.41 o 
   1  12   4       44.33       46.15      1.59 o 
   2  12   4        6.90        6.17      0.69 o 
   3  12   4       49.52       55.85      2.37 o 
   4  12   4       82.06       84.60      2.73 o 
   5  12   4        1.87        0.65      0.39 o 
   6  12   4       62.98       74.69      1.97 o 
  -5  13   4       50.95       51.70      1.36 o 
  -4  13   4        4.45        4.87      0.47 o 
  -3  13   4        1.72        2.77      0.41 o 
  -2  13   4        4.06        4.00      0.52 o 
  -1  13   4       40.92       44.13      1.62 o 
   0  13   4        1.84        2.68      0.42 o 
   1  13   4        4.09        3.18      0.46 o 
   2  13   4       14.86       18.09      1.20 o 
   3  13   4       41.94       49.46      1.85 o 
   4  13   4        0.00        0.34      0.20 o 
  -2  14   4       45.64       39.64      2.08 o 
  -1  14   4        6.09        6.93      0.90 o 
   0  14   4        0.65       -0.15      0.32 o 
 -13   0   5        7.08        6.53      0.70 o 
 -11   0   5       64.82       69.67      3.96 o 
  -9   0   5       66.25       78.15      2.56 o 
  -7   0   5      215.19      203.68      6.85 o 
  -5   0   5      812.04      828.73     12.17 o 
  -3   0   5     2323.35     2094.54     11.79 o 
  -1   0   5      935.36      894.56     12.94 o 
   1   0   5        1.42        1.15      0.33 o 
   3   0   5      222.21      191.01      7.03 o 
   5   0   5      129.83      167.83      4.20 o 
   7   0   5        0.36        1.17      0.50 o 
   9   0   5      243.69      209.68     10.81 o 
  11   0   5        0.77        2.26      0.47 o 
 -13   1   5       31.76       40.84      1.65 o 
 -12   1   5       12.90       11.25      1.14 o 
 -11   1   5      173.93      179.67      6.64 o 
 -10   1   5      116.99      122.78      3.26 o 
  -9   1   5        4.79        6.86      0.68 o 
  -8   1   5       61.00       50.74      2.57 o 
  -7   1   5       23.35       23.34      1.65 o 
  -6   1   5       25.76       39.65      1.62 o 
  -5   1   5     1014.04     1033.22     30.97 o 
  -4   1   5      430.22      412.02      4.52 o 
  -3   1   5        6.50        4.47      0.42 o 
  -2   1   5        4.09        1.29      0.67 o 
  -1   1   5      131.95      122.67      3.04 o 
   0   1   5     1437.32     1586.70      7.59 o 
   1   1   5       37.72       29.60      1.37 o 
   2   1   5      157.62      137.77      6.79 o 
   3   1   5       14.95       14.17      0.85 o 
   4   1   5      663.62      729.75      8.26 o 
   5   1   5      239.95      283.55      5.52 o 
   6   1   5      294.73      336.26      5.08 o 
   7   1   5      189.60      156.87      3.79 o 
   8   1   5      191.87      161.33      5.47 o 
   9   1   5        3.33        3.88      0.85 o 
  10   1   5        3.84        5.83      0.71 o 
  11   1   5       16.11       18.02      1.15 o 
 -13   2   5        2.18        2.63      0.45 o 
 -12   2   5        0.75        1.56      0.39 o 
 -11   2   5       46.56       46.85      1.79 o 
 -10   2   5        8.99        8.16      0.74 o 
  -9   2   5       27.22       21.38      1.06 o 
  -8   2   5      210.78      213.20      5.25 o 
  -7   2   5      351.65      329.53     14.99 o 
  -6   2   5      371.46      382.85      5.04 o 
  -5   2   5       11.02       14.41      0.94 o 
  -4   2   5      339.61      381.70      5.76 o 
  -3   2   5      212.92      201.81      3.00 o 
  -2   2   5     1463.66     1496.68     18.57 o 
  -1   2   5        0.38        0.73      0.23 o 
   0   2   5      199.02      169.47      3.30 o 
   1   2   5      184.58      206.63      4.90 o 
   2   2   5      318.51      309.48      5.95 o 
   3   2   5      274.44      280.09      6.01 o 
   4   2   5       12.44       20.03      1.47 o 
   5   2   5       26.88       32.68      1.34 o 
   6   2   5      306.58      307.48      5.27 o 
   7   2   5       52.20       52.18      1.83 o 
   8   2   5        6.99        3.78      0.65 o 
   9   2   5       11.41       12.19      1.09 o 
  10   2   5        0.47        0.08      0.27 o 
  11   2   5        1.51        3.10      0.50 o 
 -12   3   5       42.99       42.00      3.68 o 
 -11   3   5       15.87       20.43      1.29 o 
 -10   3   5      483.63      487.07     25.08 o 
  -9   3   5      102.29       95.40      2.01 o 
  -8   3   5        3.11        3.17      0.41 o 
  -7   3   5       15.02       18.08      1.02 o 
  -6   3   5      187.72      179.33      3.03 o 
  -5   3   5       13.02        4.86      0.49 o 
  -4   3   5     1542.58     1405.03     15.79 o 
  -3   3   5      199.64      218.17      4.60 o 
  -2   3   5      373.14      378.84      3.50 o 
  -1   3   5     2164.25     2285.04     21.87 o 
   0   3   5     1793.12     2007.46      9.55 o 
   1   3   5      986.63     1103.57      9.22 o 
   2   3   5      748.27      827.34     32.63 o 
   3   3   5      138.24      157.09      2.59 o 
   4   3   5      271.09      273.50      4.24 o 
   5   3   5       96.95      108.21      3.53 o 
   6   3   5       45.08       45.85      1.96 o 
   7   3   5      311.64      320.41      4.54 o 
   8   3   5       23.05       22.44      1.26 o 
   9   3   5        2.07        1.57      0.36 o 
  10   3   5        0.91        0.54      0.43 o 
  11   3   5       15.71       14.74      2.42 o 
 -12   4   5       15.91       14.16      0.94 o 
 -11   4   5        1.45        3.06      0.70 o 
 -10   4   5        2.47        2.91      0.67 o 
  -9   4   5       79.23       73.97      1.77 o 
  -8   4   5      195.95      208.63      2.72 o 
  -7   4   5       25.48       24.77      1.22 o 
  -6   4   5      112.23      108.88      2.43 o 
  -5   4   5      691.28      674.22      7.55 o 
  -4   4   5       47.08       57.00      2.09 o 
  -3   4   5        5.76       16.19      0.97 o 
  -2   4   5       50.03       53.32      1.25 o 
  -1   4   5      628.60      556.13      4.50 o 
   0   4   5     2167.92     2384.60     11.19 o 
   1   4   5      108.82      125.29      2.20 o 
   2   4   5      966.48     1044.06      6.70 o 
   3   4   5       52.49       47.01      1.51 o 
   4   4   5      358.56      361.86      6.98 o 
   5   4   5       47.42       56.16      2.10 o 
   6   4   5      331.47      330.20     17.46 o 
   7   4   5       95.85       91.26      2.44 o 
   8   4   5        0.44        0.25      0.37 o 
   9   4   5        0.02        0.07      0.47 o 
  10   4   5        0.39        0.25      0.39 o 
  11   4   5        1.02        0.60      0.20 o 
 -12   5   5       34.81       26.92      1.51 o 
 -11   5   5       15.54       18.21      1.28 o 
 -10   5   5       74.70       70.12      2.77 o 
  -9   5   5       13.15       12.19      0.89 o 
  -8   5   5      149.27      146.49      2.70 o 
  -7   5   5        3.69        4.56      0.67 o 
  -6   5   5        3.60        1.39      0.43 o 
  -5   5   5      113.00       99.36      2.70 o 
  -4   5   5       58.80       78.68      2.31 o 
  -3   5   5        5.60        4.17      0.54 o 
  -2   5   5      581.36      616.68      8.90 o 
  -1   5   5      156.00      185.43      2.50 o 
   0   5   5      207.68      220.35      3.58 o 
   1   5   5     1456.87     1426.73     26.73 o 
   2   5   5      445.97      442.15      5.65 o 
   3   5   5      207.81      242.55      4.81 o 
   4   5   5        0.95        3.15      0.55 o 
   5   5   5       25.70       23.56      1.93 o 
   6   5   5        2.53        1.93      0.46 o 
   7   5   5       41.57       45.49      1.80 o 
   8   5   5       45.80       47.56      2.39 o 
   9   5   5       39.74       46.16      2.55 o 
  10   5   5       31.05       26.01      1.89 o 
 -11   6   5       31.24       23.23      1.51 o 
 -10   6   5       85.77       83.36      2.52 o 
  -9   6   5       44.47       37.38      1.58 o 
  -8   6   5       72.58       57.15      2.21 o 
  -7   6   5       23.51       18.77      0.89 o 
  -6   6   5       66.02       74.19      2.49 o 
  -5   6   5       23.18       19.35      1.26 o 
  -4   6   5       13.21       11.77      0.96 o 
  -3   6   5       17.48       12.91      0.96 o 
  -2   6   5      749.62      712.09      7.95 o 
  -1   6   5      441.51      432.19      5.27 o 
   0   6   5      733.86      731.82      8.50 o 
   1   6   5      435.21      393.96      4.47 o 
   2   6   5      100.64      110.62      2.46 o 
   3   6   5       38.19       31.34      1.36 o 
   4   6   5        0.93       -0.22      0.39 o 
   5   6   5       34.56       24.73      1.07 o 
   6   6   5      266.33      265.49      4.42 o 
   7   6   5        6.05        8.61      0.96 o 
   8   6   5       36.78       40.96      2.49 o 
   9   6   5        4.03        3.63      1.17 o 
  10   6   5        0.01        0.19      0.30 o 
 -11   7   5       43.38       46.00      1.85 o 
 -10   7   5       27.81       30.19      2.25 o 
  -9   7   5        6.15        8.62      0.75 o 
  -8   7   5       75.89       70.56      2.44 o 
  -7   7   5       33.24       32.70      1.45 o 
  -6   7   5      437.00      404.43      6.56 o 
  -5   7   5      337.01      318.80      6.43 o 
  -4   7   5      303.01      269.27      4.63 o 
  -3   7   5       14.55       13.02      1.03 o 
  -2   7   5       60.77       59.88      2.13 o 
  -1   7   5       91.18       96.65      2.70 o 
   0   7   5        6.11        4.97      0.83 o 
   1   7   5      114.58       98.68      2.84 o 
   2   7   5      282.80      262.30      3.98 o 
   3   7   5       31.78       37.46      1.57 o 
   4   7   5        3.46        2.03      0.37 o 
   5   7   5        0.11        0.14      0.24 o 
   6   7   5        0.00        0.56      0.28 o 
   7   7   5      114.19      112.65      3.79 o 
   8   7   5        1.03        0.69      0.35 o 
   9   7   5        2.10        1.56      0.42 o 
 -10   8   5        0.02       -0.05      0.16 o 
  -9   8   5        1.33        0.41      0.24 o 
  -8   8   5       15.83       18.98      1.24 o 
  -7   8   5        6.09        5.13      0.68 o 
  -6   8   5      100.32       88.76      2.81 o 
  -5   8   5      159.60      154.96      2.87 o 
  -4   8   5        5.74        6.87      0.58 o 
  -3   8   5     1261.80     1241.59     16.55 o 
  -2   8   5      439.98      414.27      6.33 o 
  -1   8   5      344.92      338.65      6.62 o 
   0   8   5      386.51      391.59      5.59 o 
   1   8   5      689.94      654.89      9.27 o 
   2   8   5      173.79      164.53      2.13 o 
   3   8   5      162.73      142.54      2.15 o 
   4   8   5      238.09      226.81      3.16 o 
   5   8   5      408.19      408.36      4.18 o 
   6   8   5       21.90       19.56      0.98 o 
   7   8   5      125.37      137.51      2.75 o 
   8   8   5        5.81        5.63      0.78 o 
   9   8   5        1.30        1.00      0.34 o 
 -10   9   5        0.27        0.72      0.41 o 
  -9   9   5        2.82        2.43      0.38 o 
  -8   9   5       78.11       78.78      2.29 o 
  -7   9   5        1.11        1.59      1.48 o 
  -6   9   5       32.67       29.88      1.98 o 
  -5   9   5       14.11       14.57      1.00 o 
  -4   9   5       76.39       64.68      2.11 o 
  -3   9   5       46.99       41.31      1.36 o 
  -2   9   5      316.15      322.40      3.75 o 
  -1   9   5       13.86       15.72      0.71 o 
   0   9   5      170.75      161.08      2.28 o 
   1   9   5      139.51      126.46      1.91 o 
   2   9   5      142.81      132.28      2.23 o 
   3   9   5        0.07        0.24      0.24 o 
   4   9   5      132.65      140.97      3.01 o 
   5   9   5        4.24        3.39      0.50 o 
   6   9   5       89.34       91.05      2.20 o 
   7   9   5       82.53       85.46      2.95 o 
   8   9   5       22.98       19.75      1.24 o 
  -9  10   5        0.36       -0.05      0.19 o 
  -8  10   5       46.12       49.29      1.67 o 
  -7  10   5        2.43        3.00      0.60 o 
  -6  10   5        5.52        4.29      0.70 o 
  -5  10   5        2.14        1.40      0.39 o 
  -4  10   5        2.82        1.58      0.40 o 
  -3  10   5      341.51      345.34      4.82 o 
  -2  10   5      202.55      193.00      3.60 o 
  -1  10   5      173.92      167.45      2.66 o 
   0  10   5      302.86      295.19      5.47 o 
   1  10   5       10.38       13.31      0.71 o 
   2  10   5      182.50      181.12      3.05 o 
   3  10   5      168.03      169.45      3.27 o 
   4  10   5       32.94       31.56      1.38 o 
   5  10   5       12.23       10.12      0.86 o 
   6  10   5       11.41       10.32      0.79 o 
   7  10   5        8.29        8.52      0.80 o 
  -8  11   5        1.28        2.84      0.45 o 
  -7  11   5       18.74       21.95      1.08 o 
  -6  11   5       12.55       10.38      0.83 o 
  -5  11   5        0.56        1.25      0.37 o 
  -4  11   5       16.94       20.31      1.26 o 
  -3  11   5      177.96      168.38      3.15 o 
  -2  11   5       96.34      106.72      2.58 o 
  -1  11   5       79.92       74.39      2.12 o 
   0  11   5       85.54       89.06      2.33 o 
   1  11   5        0.48        0.55      0.52 o 
   2  11   5       12.69       14.33      0.93 o 
   3  11   5        1.59        3.43      0.47 o 
   4  11   5       45.11       59.07      1.70 o 
   5  11   5      121.35      116.01      2.47 o 
   6  11   5       57.58       57.18      1.57 o 
  -6  12   5        2.70        3.90      0.55 o 
  -5  12   5        1.81        2.33      0.48 o 
  -4  12   5        0.66        0.53      0.27 o 
  -3  12   5       12.31       12.20      1.16 o 
  -2  12   5       13.27       12.24      1.16 o 
  -1  12   5        0.90       -0.19      0.33 o 
   0  12   5       11.82       13.31      0.97 o 
   1  12   5       83.22       69.46      2.16 o 
   2  12   5        6.38        3.47      0.62 o 
   3  12   5       37.52       28.15      1.56 o 
   4  12   5       38.06       45.49      1.84 o 
   5  12   5        0.06        0.02      0.26 o 
  -4  13   5        0.07        0.24      0.31 o 
  -3  13   5        0.90        1.59      0.40 o 
  -2  13   5        3.92        4.71      0.64 o 
  -1  13   5       24.73       22.08      1.36 o 
   0  13   5       59.47       67.84      3.35 o 
   1  13   5       12.17       14.76      1.02 o 
   2  13   5        5.65        2.69      0.47 o 
   3  13   5        1.83        1.53      0.44 o 
 -12   0   6       28.99       31.70      2.28 o 
 -10   0   6      407.20      408.03     15.58 o 
  -8   0   6      181.49      215.67      7.66 o 
  -6   0   6      328.21      397.69     11.00 o 
  -4   0   6     1740.38     1776.55     31.78 o 
  -2   0   6       40.35       67.23      2.25 o 
   0   0   6     1447.12     1785.14     10.91 o 
   2   0   6      144.31      181.72      5.87 o 
   4   0   6      468.29      402.87      9.45 o 
   6   0   6      714.25      742.67     13.39 o 
   8   0   6       66.57       62.70      4.48 o 
  10   0   6       12.48       15.25      1.73 o 
 -12   1   6        2.65        2.18      0.41 o 
 -11   1   6        2.83        4.15      0.79 o 
 -10   1   6       40.90       41.36      1.85 o 
  -9   1   6      148.93      152.24      2.80 o 
  -8   1   6       10.62       15.11      1.15 o 
  -7   1   6       13.35       13.62      1.31 o 
  -6   1   6       68.92       68.93      2.24 o 
  -5   1   6      412.24      415.84      4.48 o 
  -4   1   6       77.36       79.51      2.21 o 
  -3   1   6      957.68     1003.00      8.56 o 
  -2   1   6      326.40      297.49      4.57 o 
  -1   1   6      514.49      560.18      5.30 o 
   0   1   6        0.26        1.04      0.44 o 
   1   1   6       25.38       24.98      1.15 o 
   2   1   6       57.11       40.97      2.01 o 
   3   1   6      413.63      399.00     15.10 o 
   4   1   6       41.25       40.17      1.74 o 
   5   1   6        9.51        5.97      0.88 o 
   6   1   6       14.79       14.55      1.32 o 
   7   1   6       16.81       16.96      2.42 o 
   8   1   6        1.29        2.15      0.61 o 
   9   1   6       44.35       39.66      2.04 o 
  10   1   6        5.96        9.73      0.67 o 
  11   1   6       12.25       14.67      1.32 o 
 -12   2   6        1.11        2.98      0.52 o 
 -11   2   6       79.80       91.16      2.42 o 
 -10   2   6      330.52      347.78      5.31 o 
  -9   2   6      139.44      145.10      2.75 o 
  -8   2   6       31.57       40.11      1.61 o 
  -7   2   6      255.68      252.94      7.19 o 
  -6   2   6       68.50       81.48      3.77 o 
  -5   2   6        0.89        0.61      0.35 o 
  -4   2   6        0.01        0.24      0.23 o 
  -3   2   6      107.78      105.60      3.08 o 
  -2   2   6      243.26      225.74      9.91 o 
  -1   2   6      268.82      286.11      3.83 o 
   0   2   6       25.15       27.76      1.21 o 
   1   2   6     1801.54     1958.32     15.00 o 
   2   2   6      407.66      388.55     14.39 o 
   3   2   6        5.49       16.85      1.28 o 
   4   2   6        0.33        0.52      0.30 o 
   5   2   6      564.05      586.69     24.10 o 
   6   2   6       11.40       10.22      0.76 o 
   7   2   6      542.23      585.90     43.80 o 
   8   2   6        3.07        2.98      0.62 o 
   9   2   6       22.97       23.50      1.41 o 
  10   2   6        0.30        0.15      0.20 o 
 -12   3   6        0.31        0.40      0.38 o 
 -11   3   6       19.87       20.88      1.12 o 
 -10   3   6       13.55       11.06      0.83 o 
  -9   3   6       50.61       62.13      1.80 o 
  -8   3   6       33.24       27.47      1.20 o 
  -7   3   6       95.45      110.37      3.02 o 
  -6   3   6        0.82        0.78      0.30 o 
  -5   3   6      129.37      150.81     10.78 o 
  -4   3   6        0.02        0.30      0.28 o 
  -3   3   6      705.03      725.47     35.65 o 
  -2   3   6      173.26      168.27     13.00 o 
  -1   3   6      718.51      673.02      8.07 o 
   0   3   6       86.57       83.89      2.16 o 
   1   3   6       73.33       55.12      2.26 o 
   2   3   6      571.76      587.51      7.54 o 
   3   3   6       18.83       20.78      2.15 o 
   4   3   6       49.16       65.38      2.71 o 
   5   3   6       14.22       15.30      1.16 o 
   6   3   6        0.03        0.14      0.33 o 
   7   3   6      113.61      109.86      3.83 o 
   8   3   6       56.64       50.90      2.19 o 
   9   3   6        4.43        3.65      0.88 o 
  10   3   6        0.08        0.08      0.29 o 
 -12   4   6       52.91       40.94      1.83 o 
 -11   4   6        3.24        5.59      1.00 o 
 -10   4   6      118.78      115.81      3.57 o 
  -9   4   6       42.36       35.61      1.49 o 
  -8   4   6       16.64       16.77      0.85 o 
  -7   4   6      145.13      141.50      3.48 o 
  -6   4   6       22.06       19.32      1.57 o 
  -5   4   6        2.71        3.06      0.51 o 
  -4   4   6      195.26      180.65      3.49 o 
  -3   4   6       26.45       21.80      1.18 o 
  -2   4   6      451.04      474.39      8.11 o 
  -1   4   6       11.86       13.20      0.77 o 
   0   4   6        6.02        3.24      0.48 o 
   1   4   6        0.74        1.22      1.31 o 
   2   4   6      214.45      225.71      4.87 o 
   3   4   6     1004.70      974.15     47.58 o 
   4   4   6        0.02        0.25      0.41 o 
   5   4   6        1.68        3.63      0.74 o 
   6   4   6        0.61        2.12      0.40 o 
   7   4   6        0.18       -0.36      0.59 o 
   8   4   6       36.40       37.05      2.37 o 
   9   4   6       16.84       19.55      1.53 o 
  10   4   6        0.73        1.19      0.36 o 
 -12   5   6       40.34       36.82      1.53 o 
 -11   5   6       49.19       59.67      2.25 o 
 -10   5   6       28.50       28.29      1.43 o 
  -9   5   6       80.88       77.20      2.14 o 
  -8   5   6       93.12       85.22      2.34 o 
  -7   5   6       44.78       50.03      1.46 o 
  -6   5   6      267.37      269.43      6.98 o 
  -5   5   6       22.42       25.07      1.51 o 
  -4   5   6      326.05      283.70      7.18 o 
  -3   5   6      544.32      619.12     10.07 o 
  -2   5   6      229.72      237.57      4.01 o 
  -1   5   6       89.39       78.82      1.95 o 
   0   5   6      238.12      246.93      5.10 o 
   1   5   6       66.36       71.25      2.80 o 
   2   5   6       61.06       80.07      3.17 o 
   3   5   6        0.39        1.16      0.43 o 
   4   5   6       94.68      101.58      6.36 o 
   5   5   6      181.51      173.81      3.91 o 
   6   5   6       45.91       45.98      2.26 o 
   7   5   6      102.11       99.36      3.99 o 
   8   5   6       10.77        9.54      1.20 o 
   9   5   6        0.14        0.19      0.28 o 
  10   5   6        5.27        4.52      0.67 o 
 -11   6   6       68.09       59.79     11.79 o 
 -10   6   6       24.66       32.30      1.84 o 
  -9   6   6       66.30       70.07      2.05 o 
  -8   6   6        0.04        0.42      0.34 o 
  -7   6   6        2.14        2.09      0.32 o 
  -6   6   6        5.06        2.59      0.32 o 
  -5   6   6       16.08       12.65      1.04 o 
  -4   6   6        6.26        6.73      0.78 o 
  -3   6   6       18.02       20.19      1.55 o 
  -2   6   6       27.44       33.30      1.58 o 
  -1   6   6      132.94      141.50      3.19 o 
   0   6   6      100.86       83.53      3.14 o 
   1   6   6       35.39       28.90      1.86 o 
   2   6   6      250.64      250.49      4.47 o 
   3   6   6      404.03      415.18      5.71 o 
   4   6   6      668.66      643.52      6.38 o 
   5   6   6       19.07       20.66      1.23 o 
   6   6   6        1.86        1.59      0.46 o 
   7   6   6       91.36       90.54      3.66 o 
   8   6   6        2.72        1.78      0.58 o 
   9   6   6       35.95       48.50      2.01 o 
 -11   7   6        8.73        5.32      0.73 o 
 -10   7   6        3.91        4.11      0.67 o 
  -9   7   6       28.68       25.24      1.36 o 
  -8   7   6       68.53       68.10      2.03 o 
  -7   7   6        0.67        0.85      0.26 o 
  -6   7   6      136.81      126.75      2.87 o 
  -5   7   6       45.28       42.05      1.10 o 
  -4   7   6        0.62        0.82      0.29 o 
  -3   7   6      162.79      160.72      3.64 o 
  -2   7   6        4.97        7.77      0.82 o 
  -1   7   6       68.58       65.72      2.83 o 
   0   7   6       95.55      101.82      7.60 o 
   1   7   6        7.32        8.04      0.85 o 
   2   7   6      107.97      100.18      2.92 o 
   3   7   6      178.70      165.15      2.94 o 
   4   7   6        0.05        0.64      0.33 o 
   5   7   6       89.42       98.04      3.61 o 
   6   7   6        3.58        4.09      0.59 o 
   7   7   6       23.55       23.25      1.42 o 
   8   7   6       12.80        9.81      0.88 o 
   9   7   6        6.91        5.58      0.74 o 
 -10   8   6        2.00        1.69      0.30 o 
  -9   8   6       12.83       11.02      0.71 o 
  -8   8   6       31.89       34.80      1.61 o 
  -7   8   6       30.75       27.80      1.51 o 
  -6   8   6       12.89       11.64      0.87 o 
  -5   8   6       23.64       21.88      1.23 o 
  -4   8   6      922.09      871.91      8.32 o 
  -3   8   6        4.96        3.63      0.38 o 
  -2   8   6     1137.15     1114.38     10.76 o 
  -1   8   6       21.77       21.86      0.79 o 
   0   8   6       75.49       77.95      1.42 o 
   1   8   6      284.75      290.43      2.90 o 
   2   8   6        0.38        0.15      0.24 o 
   3   8   6       25.26       18.82      1.02 o 
   4   8   6      264.72      251.55      4.69 o 
   5   8   6       55.37       49.40      2.02 o 
   6   8   6      107.91      115.87      3.83 o 
   7   8   6       81.09       78.86      2.90 o 
   8   8   6        8.86       11.13      0.96 o 
  -9   9   6       14.35       12.14      0.96 o 
  -8   9   6       28.35       26.81      1.29 o 
  -7   9   6       43.43       43.71      2.25 o 
  -6   9   6        2.02        3.21      0.58 o 
  -5   9   6        1.99        2.95      0.44 o 
  -4   9   6       57.83       53.80      1.91 o 
  -3   9   6      824.09      760.15      8.07 o 
  -2   9   6      480.73      455.49      4.10 o 
  -1   9   6        7.72        5.90      0.48 o 
   0   9   6        6.95        5.07      0.41 o 
   1   9   6       50.51       53.00      1.25 o 
   2   9   6      160.96      155.07      2.42 o 
   3   9   6      147.08      136.08      2.98 o 
   4   9   6        9.82       11.51      1.17 o 
   5   9   6       23.92       24.40      1.36 o 
   6   9   6       10.53        9.66      0.80 o 
   7   9   6       21.40       21.31      1.35 o 
  -8  10   6        1.94        0.94      0.28 o 
  -7  10   6       47.59       46.49      2.42 o 
  -6  10   6        7.41        7.82      0.94 o 
  -5  10   6        8.17       11.91      0.88 o 
  -4  10   6       14.51       15.17      0.99 o 
  -3  10   6      100.67       92.38      2.46 o 
  -2  10   6        7.15        8.25      0.74 o 
  -1  10   6      117.14      113.02      2.18 o 
   0  10   6      128.20      131.44      2.34 o 
   1  10   6        4.43        2.75      0.38 o 
   2  10   6      114.21      113.10      2.14 o 
   3  10   6        6.25        6.06      0.64 o 
   4  10   6       20.74       26.52      1.21 o 
   5  10   6       93.68       93.41      2.44 o 
   6  10   6        0.68        0.85      0.22 o 
   7  10   6        2.10        1.27      0.47 o 
  -7  11   6        1.28        1.55      0.33 o 
  -6  11   6       26.18       23.00      1.18 o 
  -5  11   6        6.66        8.10      0.92 o 
  -4  11   6       55.94       48.95      1.61 o 
  -3  11   6        7.23        4.81      0.54 o 
  -2  11   6       22.39       31.61      1.44 o 
  -1  11   6        0.17        0.41      0.27 o 
   0  11   6      143.26      131.22      2.71 o 
   1  11   6        7.64        7.71      0.60 o 
   2  11   6       22.87       29.20      1.25 o 
   3  11   6        1.09        2.12      0.39 o 
   4  11   6        7.64       10.97      0.69 o 
   5  11   6        1.72        2.66      0.32 o 
  -6  12   6       19.56       21.28      1.61 o 
  -5  12   6        0.22       -0.21      0.21 o 
  -4  12   6       32.76       33.12      1.59 o 
  -3  12   6       37.56       36.40      1.44 o 
  -2  12   6        0.06       -0.14      0.24 o 
  -1  12   6       33.09       38.86      1.94 o 
   0  12   6       16.39       18.06      1.05 o 
   1  12   6        0.01       -0.05      0.28 o 
   2  12   6       82.63       94.76      2.86 o 
   3  12   6       22.54       26.84      1.38 o 
   4  12   6       14.75       12.64      0.85 o 
  -3  13   6       17.91       14.90      1.35 o 
  -2  13   6        0.20       -0.02      0.22 o 
  -1  13   6       16.55       16.38      1.05 o 
   0  13   6        0.85        0.95      0.44 o 
   1  13   6       18.79       14.93      1.35 o 
 -11   0   7      105.70      110.61      4.77 o 
  -9   0   7      307.56      321.16     21.16 o 
  -7   0   7       66.40       73.56      4.41 o 
  -5   0   7      146.31      145.23      9.42 o 
  -3   0   7      233.79      234.87      8.77 o 
  -1   0   7      474.25      458.72      5.09 o 
   1   0   7      227.37      209.90      6.58 o 
   3   0   7       83.49       73.30      4.21 o 
   5   0   7        9.57       11.18      1.79 o 
   7   0   7        0.27        0.19      0.47 o 
   9   0   7        1.72        1.85      0.57 o 
 -12   1   7       46.88       57.04      2.00 o 
 -11   1   7        0.80        1.11      0.56 o 
 -10   1   7      493.88      491.11      6.23 o 
  -9   1   7       83.57       85.36      2.32 o 
  -8   1   7      104.96      103.38      2.59 o 
  -7   1   7       19.65       15.46      1.16 o 
  -6   1   7      537.89      565.07     13.80 o 
  -5   1   7       43.78       50.55      1.67 o 
  -4   1   7      216.86      244.42      3.53 o 
  -3   1   7       29.96       32.04      1.25 o 
  -2   1   7       10.24        5.15      0.62 o 
  -1   1   7      631.52      665.24     10.67 o 
   0   1   7      100.36      121.05      2.60 o 
   1   1   7       39.26       36.55      1.35 o 
   2   1   7      136.94      141.44      4.00 o 
   3   1   7       11.07        7.67      1.00 o 
   4   1   7       17.77       20.96      1.63 o 
   5   1   7      307.33      321.95     13.60 o 
   6   1   7       53.29       50.39      2.28 o 
   7   1   7      116.85      121.39      3.48 o 
   8   1   7        1.45        1.69      0.44 o 
   9   1   7       13.65       11.50      0.92 o 
  10   1   7        7.03        7.06      0.57 o 
 -12   2   7       12.08        9.50      1.00 o 
 -11   2   7       30.80       33.80      1.43 o 
 -10   2   7        0.01        0.10      0.27 o 
  -9   2   7        4.75        3.63      0.60 o 
  -8   2   7        5.74        3.36      0.49 o 
  -7   2   7       54.81       63.82      2.03 o 
  -6   2   7        6.00        4.94      0.65 o 
  -5   2   7      163.86      171.31      3.90 o 
  -4   2   7      333.47      334.26      4.97 o 
  -3   2   7        0.37        0.27      0.24 o 
  -2   2   7       11.40       22.12      1.50 o 
  -1   2   7      262.77      288.43      7.03 o 
   0   2   7       50.94       54.20      2.04 o 
   1   2   7       50.13       66.65      3.34 o 
   2   2   7        3.23        2.44      0.55 o 
   3   2   7      290.45      307.67     10.19 o 
   4   2   7       30.08       23.69      1.82 o 
   5   2   7       33.89       39.58      1.88 o 
   6   2   7       57.65       62.66      2.33 o 
   7   2   7      202.58      210.73      5.12 o 
   8   2   7       42.86       34.27      1.47 o 
   9   2   7       13.96       19.68      1.06 o 
  10   2   7        9.44       13.88      0.76 o 
 -12   3   7        3.79        1.64      0.31 o 
 -11   3   7        9.19        8.65      0.71 o 
 -10   3   7        1.45        0.21      0.31 o 
  -9   3   7        0.22        0.45      0.32 o 
  -8   3   7      528.94      476.13      5.60 o 
  -7   3   7      438.11      461.90      8.38 o 
  -6   3   7        3.10        6.09      0.94 o 
  -5   3   7       21.91       20.33      1.30 o 
  -4   3   7       40.77       42.28      1.82 o 
  -3   3   7       80.79       79.14      2.95 o 
  -2   3   7       51.80       65.10      2.62 o 
  -1   3   7        7.99       11.60      0.89 o 
   0   3   7       61.48       72.97      2.20 o 
   1   3   7        5.72        5.27      0.75 o 
   2   3   7       16.57       19.26      1.73 o 
   3   3   7        0.01        0.77      0.41 o 
   4   3   7      541.91      507.38     43.50 o 
   5   3   7      233.14      224.77      4.63 o 
   6   3   7        2.27        2.76      0.41 o 
   7   3   7        2.39        3.32      0.79 o 
   8   3   7        5.84        7.29      0.70 o 
   9   3   7        0.09        0.32      0.34 o 
  10   3   7       19.22       25.18      1.22 o 
 -12   4   7       30.58       17.98      1.47 o 
 -11   4   7        0.80        0.67      0.26 o 
 -10   4   7       29.68       25.40      1.14 o 
  -9   4   7       62.33       61.65      1.91 o 
  -8   4   7       82.25       89.02      2.76 o 
  -7   4   7      142.34      119.23      2.50 o 
  -6   4   7      528.18      478.13      8.00 o 
  -5   4   7        5.80        8.78      1.11 o 
  -4   4   7      348.27      349.21      6.76 o 
  -3   4   7        2.77        5.17      0.78 o 
  -2   4   7      204.58      201.91      4.80 o 
  -1   4   7      656.71      707.84     11.83 o 
   0   4   7       66.48       59.60      3.14 o 
   1   4   7       42.99       37.44      2.04 o 
   2   4   7      283.87      292.50      9.07 o 
   3   4   7       27.99       33.65      3.74 o 
   4   4   7      309.02      321.48      6.49 o 
   5   4   7      211.95      215.61      5.43 o 
   6   4   7       70.52       67.27      2.15 o 
   7   4   7       50.05       55.30      1.89 o 
   8   4   7      186.44      204.96      3.92 o 
   9   4   7        1.05        1.20      0.31 o 
 -11   5   7       27.62       23.94      1.22 o 
 -10   5   7        9.57        9.21      0.90 o 
  -9   5   7       32.21       32.00      1.38 o 
  -8   5   7       11.72       10.02      0.82 o 
  -7   5   7       32.87       34.61      1.35 o 
  -6   5   7       14.55       14.11      0.73 o 
  -5   5   7      100.21      101.79      3.70 o 
  -4   5   7      474.96      445.29      7.57 o 
  -3   5   7      136.64      129.89      4.00 o 
  -2   5   7       23.96       20.30      1.57 o 
  -1   5   7       43.76       44.41      1.82 o 
   0   5   7       47.42       46.82      3.36 o 
   1   5   7        6.73        4.06      0.76 o 
   2   5   7       24.58       21.67      1.68 o 
   3   5   7        0.04        2.14      0.68 o 
   4   5   7        5.67        4.93      0.57 o 
   5   5   7      100.88       95.38      3.84 o 
   6   5   7       42.12       52.40      2.87 o 
   7   5   7        0.79        0.71      0.77 o 
   8   5   7        1.29        1.88      0.42 o 
   9   5   7        1.17        2.47      0.36 o 
 -11   6   7       58.02       62.17      2.86 o 
 -10   6   7       10.38       10.00      0.98 o 
  -9   6   7       13.53       13.10      0.86 o 
  -8   6   7      150.54      159.88      3.12 o 
  -7   6   7        4.03        4.38      0.45 o 
  -6   6   7       41.72       42.02      1.25 o 
  -5   6   7        3.89        3.50      0.37 o 
  -4   6   7       45.87       50.68      2.60 o 
  -3   6   7       15.17       16.29      1.45 o 
  -2   6   7      156.37      158.60      5.67 o 
  -1   6   7       12.90       18.57      1.53 o 
   0   6   7       93.76       78.77      3.80 o 
   1   6   7        0.03        1.86      0.55 o 
   2   6   7      326.84      303.30      3.61 o 
   3   6   7       40.34       46.89      1.44 o 
   4   6   7      132.78      111.10      2.75 o 
   5   6   7      178.46      174.79      5.12 o 
   6   6   7      202.19      194.34      5.84 o 
   7   6   7        1.62        4.22      0.61 o 
   8   6   7        6.15        9.06      0.77 o 
   9   6   7        4.05        4.09      0.89 o 
 -10   7   7        8.35        6.80      0.68 o 
  -9   7   7        0.11        0.14      0.27 o 
  -8   7   7       23.83       24.11      1.17 o 
  -7   7   7       16.49       14.49      0.85 o 
  -6   7   7        4.95        4.80      0.51 o 
  -5   7   7        7.76        8.11      0.61 o 
  -4   7   7       77.78       65.74      1.58 o 
  -3   7   7        5.07        5.78      0.54 o 
  -2   7   7      661.61      643.20      6.08 o 
  -1   7   7       48.22       52.18      1.50 o 
   0   7   7       47.66       43.91      1.21 o 
   1   7   7       74.03       68.72      1.52 o 
   2   7   7       77.21       79.27      1.90 o 
   3   7   7       10.02        9.08      0.71 o 
   4   7   7      107.70      102.30      2.96 o 
   5   7   7       18.71       16.36      1.55 o 
   6   7   7        6.21        7.81      0.84 o 
   7   7   7        6.07        6.44      0.70 o 
   8   7   7       17.59       26.25      1.40 o 
 -10   8   7        1.73        0.99      0.41 o 
  -9   8   7        1.37        1.94      0.36 o 
  -8   8   7       14.56       10.27      0.85 o 
  -7   8   7       34.62       28.00      1.46 o 
  -6   8   7       80.98       85.06      2.26 o 
  -5   8   7       10.22       13.43      0.95 o 
  -4   8   7       17.67       18.31      0.99 o 
  -3   8   7      344.95      322.79      3.69 o 
  -2   8   7      118.56      110.11      2.02 o 
  -1   8   7      302.29      289.00      3.68 o 
   0   8   7        6.75        7.16      0.53 o 
   1   8   7        1.26        0.43      0.21 o 
   2   8   7       83.38       77.27      1.88 o 
   3   8   7        5.20        8.04      0.76 o 
   4   8   7       50.10       50.32      1.77 o 
   5   8   7       15.17       20.76      1.07 o 
   6   8   7        0.10        0.24      0.47 o 
   7   8   7       53.10       62.81      2.94 o 
  -9   9   7        0.78        0.30      0.21 o 
  -8   9   7       13.07       16.13      0.93 o 
  -7   9   7       32.17       39.40      2.03 o 
  -6   9   7        7.78       10.20      0.91 o 
  -5   9   7        4.31        4.41      0.63 o 
  -4   9   7       42.60       44.19      1.69 o 
  -3   9   7       80.14       74.71      2.21 o 
  -2   9   7        6.41        6.40      0.59 o 
  -1   9   7       86.68       80.72      1.86 o 
   0   9   7       42.74       40.34      1.22 o 
   1   9   7        0.10        0.54      0.22 o 
   2   9   7       48.25       43.66      1.38 o 
   3   9   7        0.73        1.00      0.35 o 
   4   9   7        5.97        6.33      0.55 o 
   5   9   7       12.59       11.60      0.77 o 
   6   9   7       11.35       15.46      0.95 o 
   7   9   7       13.43       15.19      0.79 o 
  -8  10   7        0.08        0.37      0.21 o 
  -7  10   7       23.04       23.98      1.39 o 
  -6  10   7       18.65       13.81      1.17 o 
  -5  10   7        1.82        1.60      0.42 o 
  -4  10   7       66.91       53.86      1.74 o 
  -3  10   7       48.15       47.50      1.69 o 
  -2  10   7       16.80       19.68      1.00 o 
  -1  10   7        2.42        1.87      0.35 o 
   0  10   7       11.29       10.45      0.65 o 
   1  10   7        0.04       -0.18      0.23 o 
   2  10   7       81.98       80.79      1.91 o 
   3  10   7        3.56        3.78      0.41 o 
   4  10   7        5.96        8.26      0.61 o 
   5  10   7      113.04      117.01      2.03 o 
   6  10   7       58.75       60.61      2.69 o 
  -7  11   7       18.26       22.76      1.59 o 
  -6  11   7       32.51       33.11      2.18 o 
  -5  11   7       63.43       62.15      2.26 o 
  -4  11   7      236.46      246.71      3.88 o 
  -3  11   7       69.21       57.82      1.85 o 
  -2  11   7        6.46        5.65      0.56 o 
  -1  11   7        2.26        3.60      0.39 o 
   0  11   7        3.65        2.41      0.38 o 
   1  11   7        0.61        0.23      0.23 o 
   2  11   7       13.56       12.98      0.75 o 
   3  11   7       23.68       19.91      1.02 o 
   4  11   7        3.36        3.50      0.44 o 
  -5  12   7        3.38        5.31      0.76 o 
  -4  12   7       56.27       49.38      1.72 o 
  -3  12   7      127.29      110.63      2.22 o 
  -2  12   7        6.96        7.66      0.61 o 
  -1  12   7        0.03        0.20      0.26 o 
   0  12   7        0.26       -0.15      0.49 o 
   1  12   7        0.23        0.28      0.25 o 
   2  12   7       23.54       25.65      1.24 o 
 -12   0   8        2.22        2.17      0.58 o 
 -10   0   8      175.41      188.24      5.42 o 
  -8   0   8      165.41      179.25      4.83 o 
  -6   0   8       16.68       26.30      2.72 o 
  -4   0   8      258.93      318.34     26.84 o 
  -2   0   8      333.47      367.97      9.38 o 
   0   0   8      187.58      220.82      8.64 o 
   2   0   8        3.50        3.06      0.92 o 
   4   0   8      434.39      414.81     22.99 o 
   6   0   8        0.05       -0.50      0.50 o 
   8   0   8        0.25        0.37      0.36 o 
 -12   1   8       25.72       22.35      1.11 o 
 -11   1   8       18.06       15.98      1.21 o 
 -10   1   8        6.82        5.68      0.68 o 
  -9   1   8      155.77      171.23      4.44 o 
  -8   1   8        1.80        3.05      0.49 o 
  -7   1   8      646.02      620.78      5.39 o 
  -6   1   8       95.49       99.45      2.51 o 
  -5   1   8      167.91      170.90      4.93 o 
  -4   1   8       20.06       23.33      1.70 o 
  -3   1   8      630.42      614.18     10.58 o 
  -2   1   8      462.55      452.59      7.40 o 
  -1   1   8      167.33      180.81      3.44 o 
   0   1   8       59.18       51.53      1.97 o 
   1   1   8       22.24       19.92      1.44 o 
   2   1   8       35.38       38.13      2.22 o 
   3   1   8       32.65       37.36      4.18 o 
   4   1   8      623.36      606.77     10.18 o 
   5   1   8        4.66        6.62      0.63 o 
   6   1   8        7.75        6.72      0.73 o 
   7   1   8       13.16       12.41      0.91 o 
   8   1   8        0.46        0.36      0.31 o 
   9   1   8        3.24        4.14      0.48 o 
 -12   2   8       16.39       16.60      6.07 o 
 -11   2   8        4.84        6.88      0.77 o 
 -10   2   8       48.68       44.07      1.51 o 
  -9   2   8       40.58       36.15      1.71 o 
  -8   2   8       61.13       66.22      2.48 o 
  -7   2   8        0.00       -0.18      0.29 o 
  -6   2   8      104.70      105.80      3.09 o 
  -5   2   8       58.03       60.15      2.28 o 
  -4   2   8      582.04      609.99      7.45 o 
  -3   2   8       12.89        9.45      0.89 o 
  -2   2   8        5.35       12.32      1.21 o 
  -1   2   8      154.24      188.28      4.84 o 
   0   2   8      199.16      206.93      3.51 o 
   1   2   8       88.53       91.53      3.41 o 
   2   2   8       87.07       90.66      3.47 o 
   3   2   8       90.61       93.44      8.54 o 
   4   2   8       11.79       10.22      0.70 o 
   5   2   8      104.84      103.71      2.77 o 
   6   2   8       23.97       24.67      1.55 o 
   7   2   8       12.26       14.72      1.16 o 
   8   2   8        3.42        1.76      0.41 o 
   9   2   8        6.81        6.52      0.57 o 
 -11   3   8       84.51       88.63      2.03 o 
 -10   3   8       16.59       18.70      0.97 o 
  -9   3   8        6.52        5.05      0.77 o 
  -8   3   8        7.44        8.27      0.90 o 
  -7   3   8      282.81      307.48      6.57 o 
  -6   3   8        4.42        5.36      0.62 o 
  -5   3   8      220.02      199.55      5.08 o 
  -4   3   8       17.62       14.61      1.80 o 
  -3   3   8       39.32       39.90      1.85 o 
  -2   3   8       60.42       57.69      2.62 o 
  -1   3   8      117.23      115.73      3.67 o 
   0   3   8       27.62       32.34      1.92 o 
   1   3   8      146.93      145.15      4.37 o 
   2   3   8      133.75      128.24      4.23 o 
   3   3   8      200.06      176.95      4.02 o 
   4   3   8       51.59       52.31      1.71 o 
   5   3   8       47.35       51.23      1.68 o 
   6   3   8        1.08        2.12      0.41 o 
   7   3   8        0.20        2.50      0.41 o 
   8   3   8       37.82       45.59      1.44 o 
   9   3   8        0.46        0.00      0.27 o 
 -11   4   8       33.39       28.84      1.47 o 
 -10   4   8        7.87        6.39      0.54 o 
  -9   4   8        1.43        1.40      0.32 o 
  -8   4   8       33.74       34.18      1.71 o 
  -7   4   8      344.83      337.61      4.72 o 
  -6   4   8       22.88       21.54      1.08 o 
  -5   4   8       70.17       70.07      1.94 o 
  -4   4   8        4.67        6.63      0.81 o 
  -3   4   8      131.37      134.54      4.18 o 
  -2   4   8       41.89       42.63      2.32 o 
  -1   4   8       18.06       14.96      1.09 o 
   0   4   8       68.90       80.48      2.54 o 
   1   4   8        7.54        5.11      0.85 o 
   2   4   8       22.28       21.52      1.67 o 
   3   4   8       54.68       43.59      1.87 o 
   4   4   8      146.73      157.02      3.33 o 
   5   4   8       20.99       20.54      1.40 o 
   6   4   8        4.46        5.05      0.69 o 
   7   4   8       40.90       41.86      1.50 o 
   8   4   8        1.05        2.15      0.40 o 
   9   4   8        0.94        1.73      0.50 o 
 -11   5   8        7.53        7.17      0.73 o 
 -10   5   8        0.36        1.17      0.39 o 
  -9   5   8       13.99       14.30      0.87 o 
  -8   5   8       80.23       77.19      2.14 o 
  -7   5   8        0.30        2.73      0.45 o 
  -6   5   8       58.40       70.44      2.03 o 
  -5   5   8      216.77      203.90      2.78 o 
  -4   5   8       87.41       78.99      1.91 o 
  -3   5   8       28.79       25.00      1.82 o 
  -2   5   8      362.91      328.73      8.58 o 
  -1   5   8      127.00      139.53      4.96 o 
   0   5   8       64.15       75.93      3.08 o 
   1   5   8        2.01        3.17      0.37 o 
   2   5   8      102.78      100.58      1.94 o 
   3   5   8        9.66       13.22      0.77 o 
   4   5   8       96.50       88.53      2.23 o 
   5   5   8        0.07       -0.17      0.33 o 
   6   5   8       64.34       65.07      2.38 o 
   7   5   8       52.04       62.95      2.04 o 
   8   5   8       11.76       10.41      0.92 o 
 -10   6   8       18.46       22.18      1.28 o 
  -9   6   8       44.12       49.33      1.52 o 
  -8   6   8       22.88       21.61      1.10 o 
  -7   6   8       93.72      104.56      2.52 o 
  -6   6   8        4.81        4.78      0.44 o 
  -5   6   8       35.62       26.05      1.07 o 
  -4   6   8      149.23      144.16      2.78 o 
  -3   6   8        0.08        0.24      0.31 o 
  -2   6   8       67.36       62.95      1.54 o 
  -1   6   8        3.32        2.01      0.27 o 
   0   6   8       69.35       72.63      1.46 o 
   1   6   8      181.21      160.39      2.48 o 
   2   6   8       19.93       24.41      1.05 o 
   3   6   8      102.44       92.81      2.46 o 
   4   6   8       83.44       73.81      2.25 o 
   5   6   8       69.00       63.57      2.33 o 
   6   6   8       47.95       51.67      1.95 o 
   7   6   8       42.07       54.57      2.43 o 
   8   6   8       49.34       53.43      5.14 o 
 -10   7   8        2.06        0.92      0.35 o 
  -9   7   8        0.50        0.83      0.26 o 
  -8   7   8       11.57       11.29      0.76 o 
  -7   7   8       19.24       19.35      0.93 o 
  -6   7   8        0.91        0.31      0.26 o 
  -5   7   8       59.68       46.06      1.54 o 
  -4   7   8       94.28       87.48      2.47 o 
  -3   7   8        5.67        1.87      0.43 o 
  -2   7   8        4.06        4.65      0.49 o 
  -1   7   8      110.91      114.54      2.28 o 
   0   7   8        0.91        1.74      0.31 o 
   1   7   8        2.83        0.98      0.23 o 
   2   7   8      231.90      221.57      2.73 o 
   3   7   8       16.00       11.50      0.87 o 
   4   7   8       10.93       14.23      1.05 o 
   5   7   8       51.69       57.53      2.61 o 
   6   7   8        1.91        1.22      0.32 o 
   7   7   8       21.46       20.22      1.78 o 
  -9   8   8        9.05       11.68      0.86 o 
  -8   8   8       37.31       38.33      1.45 o 
  -7   8   8        0.13        0.55      0.30 o 
  -6   8   8       59.45       59.27      1.80 o 
  -5   8   8        0.20        1.03      0.37 o 
  -4   8   8       21.60       27.12      1.53 o 
  -3   8   8        4.88        3.87      0.77 o 
  -2   8   8       61.64       58.44      2.27 o 
  -1   8   8        6.86        4.80      0.54 o 
   0   8   8       15.63       14.78      0.90 o 
   1   8   8        0.01        0.58      0.32 o 
   2   8   8       24.04       22.49      1.00 o 
   3   8   8        0.89        1.10      0.28 o 
   4   8   8        5.56        7.49      0.58 o 
   5   8   8        4.60        5.32      0.55 o 
   6   8   8        4.94        6.39      0.62 o 
  -8   9   8       16.29       18.75      1.11 o 
  -7   9   8       15.32       20.31      1.36 o 
  -6   9   8       25.11       25.78      1.31 o 
  -5   9   8        2.89        3.20      0.51 o 
  -4   9   8       79.14       88.29      2.63 o 
  -3   9   8       38.80       29.76      1.56 o 
  -2   9   8       12.56       14.32      1.11 o 
  -1   9   8        3.47        2.21      0.43 o 
   0   9   8        0.68        1.30      0.33 o 
   1   9   8        0.02        0.11      0.24 o 
   2   9   8        8.85        7.62      0.60 o 
   3   9   8       12.68       15.18      0.92 o 
   4   9   8       13.65       14.25      0.73 o 
   5   9   8        7.10        8.13      0.69 o 
   6   9   8        3.00        5.22      0.91 o 
  -7  10   8       68.23       84.57      2.26 o 
  -6  10   8        8.69        8.24      0.83 o 
  -5  10   8       25.60       21.39      1.14 o 
  -4  10   8       54.26       50.85      1.82 o 
  -3  10   8        1.24        0.26      0.23 o 
  -2  10   8       63.86       66.30      1.84 o 
  -1  10   8        7.97        9.97      0.73 o 
   0  10   8       26.50       20.75      0.92 o 
   1  10   8       12.16        8.12      0.57 o 
   2  10   8       14.99       17.99      0.91 o 
   3  10   8       19.30       18.28      0.84 o 
   4  10   8        0.10        0.03      0.18 o 
  -5  11   8       30.23       21.24      1.90 o 
  -4  11   8      255.38      260.33      4.29 o 
  -3  11   8      180.26      164.74      2.82 o 
  -2  11   8       11.58       14.63      0.77 o 
  -1  11   8        6.49        5.06      0.46 o 
   0  11   8        0.25        0.22      0.21 o 
   1  11   8        5.57        5.86      0.54 o 
   2  11   8       40.13       40.81      1.28 o 
   3  11   8        9.47       11.54      0.80 o 
 -11   0   9        6.69        2.48      0.70 o 
  -9   0   9      114.97      111.27      4.85 o 
  -7   0   9        0.01        0.42      0.37 o 
  -5   0   9       57.83       57.46      1.94 o 
  -3   0   9       29.21       39.21      3.26 o 
  -1   0   9       75.47       53.50      3.76 o 
   1   0   9        3.17        4.95      0.85 o 
   3   0   9      197.96      189.40      6.45 o 
   5   0   9        0.91        0.22      0.74 o 
   7   0   9      144.14      166.21      6.12 o 
 -11   1   9        0.02        0.75      0.32 o 
 -10   1   9       48.64       52.91      1.98 o 
  -9   1   9        4.23        4.65      0.58 o 
  -8   1   9       25.65       26.25      1.80 o 
  -7   1   9        2.72        3.72      0.47 o 
  -6   1   9      213.06      238.39      6.23 o 
  -5   1   9       77.72       78.12      1.73 o 
  -4   1   9      157.29      151.88      3.63 o 
  -3   1   9       12.80       13.22      1.08 o 
  -2   1   9      595.34      564.28      8.69 o 
  -1   1   9      310.14      272.28      7.54 o 
   0   1   9       92.51       87.06      3.21 o 
   1   1   9      211.97      196.96      5.48 o 
   2   1   9       22.60       22.99      1.06 o 
   3   1   9       96.11       94.99      2.14 o 
   4   1   9      134.43      135.78      3.70 o 
   5   1   9        4.57        3.24      0.51 o 
   6   1   9       51.31       56.45      1.89 o 
   7   1   9        7.63        7.14      0.64 o 
   8   1   9        0.11        0.35      0.23 o 
 -11   2   9       29.93       26.39      1.31 o 
 -10   2   9       23.32       23.85      1.03 o 
  -9   2   9        1.13        1.03      0.34 o 
  -8   2   9      112.45      124.42      5.09 o 
  -7   2   9       98.36      104.32      3.11 o 
  -6   2   9      227.37      245.88      5.80 o 
  -5   2   9      230.85      220.20      3.15 o 
  -4   2   9      161.88      146.31      2.53 o 
  -3   2   9        3.07        2.33      0.50 o 
  -2   2   9      545.73      498.08      9.91 o 
  -1   2   9       65.02       59.36      2.24 o 
   0   2   9      174.54      174.20      4.66 o 
   1   2   9      155.85      163.81      3.40 o 
   2   2   9        3.99        5.97      0.54 o 
   3   2   9        3.52        3.40      0.43 o 
   4   2   9      220.12      197.34      3.48 o 
   5   2   9       98.69       94.36      2.93 o 
   6   2   9        5.80        5.00      0.72 o 
   7   2   9        2.78        2.70      0.49 o 
   8   2   9        1.33        0.97      0.29 o 
 -11   3   9       51.34       51.70      1.64 o 
 -10   3   9        9.95        7.38      0.58 o 
  -9   3   9       22.46       20.73      1.22 o 
  -8   3   9       13.81       16.09      1.15 o 
  -7   3   9       62.80       66.14      2.99 o 
  -6   3   9       85.01       63.91      2.41 o 
  -5   3   9      241.70      223.78      4.81 o 
  -4   3   9       96.08       96.39      2.30 o 
  -3   3   9      361.74      337.92      4.25 o 
  -2   3   9      275.87      261.85      4.84 o 
  -1   3   9        0.92        2.11      0.55 o 
   0   3   9      249.97      225.37      5.82 o 
   1   3   9       20.17       13.74      0.93 o 
   2   3   9       17.72       17.39      1.34 o 
   3   3   9       93.98       80.15      2.43 o 
   4   3   9      174.76      184.39      5.24 o 
   5   3   9       48.35       50.69      2.10 o 
   6   3   9       27.42       33.78      1.62 o 
   7   3   9       17.92       26.85      1.30 o 
   8   3   9        0.30        1.14      0.33 o 
 -10   4   9        9.69       14.44      0.73 o 
  -9   4   9        4.50        5.82      0.82 o 
  -8   4   9        2.12        3.72      0.78 o 
  -7   4   9        1.32        2.14      0.62 o 
  -6   4   9        5.32        5.72      0.75 o 
  -5   4   9       35.07       32.38      1.50 o 
  -4   4   9        9.51        8.52      0.64 o 
  -3   4   9       29.03       24.99      1.07 o 
  -2   4   9      342.75      344.20      3.86 o 
  -1   4   9      137.24      160.37      3.22 o 
   0   4   9       31.47       31.16      1.30 o 
   1   4   9       30.86       26.97      1.65 o 
   2   4   9      174.47      175.15      6.95 o 
   3   4   9      121.78       99.82      3.93 o 
   4   4   9       45.93       41.08      4.49 o 
   5   4   9       33.55       41.46      4.52 o 
   6   4   9       12.05       12.82      1.22 o 
   7   4   9       26.23       40.18      2.77 o 
   8   4   9        0.99        1.21      0.55 o 
 -10   5   9       76.21       66.25      2.02 o 
  -9   5   9       57.10       65.20      1.97 o 
  -8   5   9        0.37        0.21      0.41 o 
  -7   5   9        0.00        0.13      0.40 o 
  -6   5   9       63.04       77.42      2.22 o 
  -5   5   9       20.78       22.87      1.11 o 
  -4   5   9      400.31      361.04      6.24 o 
  -3   5   9       38.46       29.61      1.16 o 
  -2   5   9       32.29       20.48      0.90 o 
  -1   5   9        5.14        3.51      0.43 o 
   0   5   9       86.13       85.94      1.79 o 
   1   5   9       74.76       72.02      1.77 o 
   2   5   9        1.58        3.13      0.35 o 
   3   5   9       16.29       14.00      1.18 o 
   4   5   9       17.13       22.27      1.43 o 
   5   5   9        5.08        6.51      0.74 o 
   6   5   9      102.28      111.25      2.96 o 
   7   5   9        6.97        5.54      0.70 o 
 -10   6   9        0.43        0.67      0.35 o 
  -9   6   9        0.94        0.67      0.25 o 
  -8   6   9       36.47       42.19      1.39 o 
  -7   6   9       13.63       13.40      1.00 o 
  -6   6   9       23.59       24.71      1.09 o 
  -5   6   9      161.60      157.89      3.18 o 
  -4   6   9       76.38       88.67      2.42 o 
  -3   6   9       84.24       88.53      2.88 o 
  -2   6   9      150.39      123.22      2.62 o 
  -1   6   9       29.90       33.00      1.36 o 
   0   6   9        0.95        1.56      0.25 o 
   1   6   9       33.53       30.03      1.01 o 
   2   6   9      212.73      207.20      3.26 o 
   3   6   9       11.37       14.40      0.85 o 
   4   6   9       14.96       12.05      0.76 o 
   5   6   9       13.29       16.19      0.90 o 
   6   6   9        4.87        2.59      0.42 o 
   7   6   9       10.85        8.34      1.01 o 
  -9   7   9        1.94        1.86      0.42 o 
  -8   7   9       31.13       29.67      1.07 o 
  -7   7   9       35.05       37.97      1.18 o 
  -6   7   9       22.98       32.60      1.52 o 
  -5   7   9        0.85        0.99      0.35 o 
  -4   7   9        3.12        1.85      0.43 o 
  -3   7   9      112.70      130.04      3.45 o 
  -2   7   9       96.47       86.91      2.86 o 
  -1   7   9      116.53      101.24      2.65 o 
   0   7   9        3.10        4.84      0.54 o 
   1   7   9       10.27        6.76      0.62 o 
   2   7   9        1.87        2.24      0.36 o 
   3   7   9       50.95       55.22      1.45 o 
   4   7   9        0.01        0.03      0.22 o 
   5   7   9       28.04       27.65      1.12 o 
   6   7   9        3.16        1.09      0.30 o 
  -8   8   9       40.15       39.93      1.24 o 
  -7   8   9       16.93       20.80      1.03 o 
  -6   8   9        1.82        2.20      0.34 o 
  -5   8   9       15.22       17.40      1.39 o 
  -4   8   9       10.68       10.85      1.18 o 
  -3   8   9       39.97       37.13      2.18 o 
  -2   8   9        1.70        3.47      0.77 o 
  -1   8   9        0.01        0.45      0.35 o 
   0   8   9        6.30        8.23      0.74 o 
   1   8   9        3.52        1.55      0.37 o 
   2   8   9        1.48        0.64      0.25 o 
   3   8   9        4.02        3.27      0.38 o 
   4   8   9        1.12        0.90      0.30 o 
   5   8   9       34.38       42.39      2.31 o 
  -7   9   9       10.60       13.10      0.88 o 
  -6   9   9        7.98        8.31      0.81 o 
  -5   9   9       19.97       28.48      1.28 o 
  -4   9   9       25.25       21.24      1.50 o 
  -3   9   9        5.65        5.91      0.87 o 
  -2   9   9        9.79       12.17      1.21 o 
  -1   9   9       14.99       19.14      1.52 o 
   0   9   9        5.64        4.46      0.60 o 
   1   9   9        0.01        0.50      0.27 o 
   2   9   9       83.86       84.47      1.95 o 
   3   9   9        9.95        7.89      0.85 o 
   4   9   9        4.95        6.57      0.67 o 
  -6  10   9        1.01        0.11      0.28 o 
  -5  10   9       19.75       14.75      0.95 o 
  -4  10   9       24.88       23.90      1.40 o 
  -3  10   9       46.64       46.50      2.80 o 
  -2  10   9        0.81        0.86      0.38 o 
  -1  10   9       17.74       15.93      1.23 o 
   0  10   9       42.16       42.02      1.91 o 
   1  10   9       72.41       77.00      2.40 o 
   2  10   9       32.69       34.23      1.57 o 
   3  10   9        1.01        1.45      0.44 o 
  -3  11   9      131.60      134.82      2.78 o 
  -2  11   9        0.17        0.71      0.30 o 
  -1  11   9       39.35       49.37      2.65 o 
   0  11   9        0.30        0.72      0.43 o 
 -10   0  10       19.29       24.54      1.99 o 
  -8   0  10        1.45        1.81      0.84 o 
  -6   0  10       84.60       95.63      5.05 o 
  -4   0  10      377.79      361.70      7.11 o 
  -2   0  10        3.91        4.48      0.83 o 
   0   0  10      611.36      592.31     10.26 o 
   2   0  10      529.13      492.39      8.42 o 
   4   0  10      126.60      124.91      4.11 o 
   6   0  10       38.75       31.36      1.80 o 
 -10   1  10       11.52       19.03      1.13 o 
  -9   1  10       18.85       16.34      1.01 o 
  -8   1  10      157.71      160.87      5.31 o 
  -7   1  10        0.93        0.87      0.30 o 
  -6   1  10      290.45      292.88      6.21 o 
  -5   1  10       12.65       13.19      0.86 o 
  -4   1  10      409.78      376.85      5.30 o 
  -3   1  10       81.36       82.84      2.41 o 
  -2   1  10      221.38      231.14      3.99 o 
  -1   1  10      213.12      203.13      4.43 o 
   0   1  10       26.87       28.80      1.18 o 
   1   1  10      612.29      594.91      6.52 o 
   2   1  10       93.26       83.13      2.45 o 
   3   1  10       45.73       48.32      2.17 o 
   4   1  10        7.75        6.80      0.74 o 
   5   1  10       56.13       58.07      1.87 o 
   6   1  10        1.14        1.25      0.31 o 
   7   1  10       33.52       43.29      1.81 o 
 -10   2  10        3.88        3.56      0.36 o 
  -9   2  10       22.54       17.81      1.05 o 
  -8   2  10        7.58        6.99      0.93 o 
  -7   2  10        1.97        1.20      0.48 o 
  -6   2  10        0.20        0.16      0.50 o 
  -5   2  10       77.75       73.26      3.26 o 
  -4   2  10       30.94       38.29      1.43 o 
  -3   2  10      192.26      188.33      6.10 o 
  -2   2  10      175.72      154.78      3.69 o 
  -1   2  10       36.80       43.64      2.42 o 
   0   2  10        1.16        1.10      0.38 o 
   1   2  10       26.09       25.57      1.26 o 
   2   2  10       76.49       77.40      2.35 o 
   3   2  10      167.90      169.25      3.95 o 
   4   2  10       10.07        6.11      0.76 o 
   5   2  10        0.00        0.33      0.40 o 
   6   2  10        7.43       10.61      1.04 o 
   7   2  10        0.33        0.57      0.32 o 
 -10   3  10       21.08       19.84      0.77 o 
  -9   3  10        1.48        3.75      0.49 o 
  -8   3  10        0.26        0.01      0.42 o 
  -7   3  10        4.96        5.06      0.90 o 
  -6   3  10       47.89       45.37      2.02 o 
  -5   3  10      226.27      228.15      9.16 o 
  -4   3  10      158.98      164.63      4.83 o 
  -3   3  10       67.55       55.70      2.25 o 
  -2   3  10        5.49        3.05      0.53 o 
  -1   3  10      527.62      496.65     12.51 o 
   0   3  10        0.45        0.17      0.31 o 
   1   3  10      176.65      135.55      3.09 o 
   2   3  10       83.63       85.60      2.49 o 
   3   3  10      319.00      310.49     17.01 o 
   4   3  10        0.03        0.57      0.48 o 
   5   3  10       16.02       15.51      1.09 o 
   6   3  10        1.23        1.17      0.49 o 
   7   3  10       46.74       48.89      5.57 o 
 -10   4  10       81.66       90.57      3.06 o 
  -9   4  10       32.18       34.94      1.71 o 
  -8   4  10        5.42        2.68      1.11 o 
  -7   4  10       12.04       22.13      1.31 o 
  -6   4  10       68.47       68.75      2.44 o 
  -5   4  10       36.66       42.91      1.70 o 
  -4   4  10       52.06       46.78      2.10 o 
  -3   4  10        2.58        4.60      0.57 o 
  -2   4  10      113.48      117.11      2.81 o 
  -1   4  10       35.82       31.90      1.46 o 
   0   4  10        0.19        0.10      0.30 o 
   1   4  10      148.57      138.16      4.66 o 
   2   4  10        7.75        7.63      1.67 o 
   3   4  10       53.63       56.95      2.87 o 
   4   4  10       43.06       46.66      2.46 o 
   5   4  10        3.62        4.48      0.74 o 
   6   4  10       41.95       35.71      1.79 o 
   7   4  10        3.95        8.28      1.01 o 
  -9   5  10       10.60        9.04      0.82 o 
  -8   5  10        1.81        3.23      0.62 o 
  -7   5  10        0.00        0.15      0.28 o 
  -6   5  10       36.65       39.13      1.79 o 
  -5   5  10       29.35       37.43      1.81 o 
  -4   5  10       76.76       87.18      2.13 o 
  -3   5  10      122.55      122.23      2.86 o 
  -2   5  10       16.47       15.37      0.92 o 
  -1   5  10        1.47        1.64      0.34 o 
   0   5  10        1.74        0.96      0.33 o 
   1   5  10       53.43       46.84      2.03 o 
   2   5  10       22.59       24.80      1.54 o 
   3   5  10       97.73       93.31      2.70 o 
   4   5  10        3.88        2.65      0.48 o 
   5   5  10        0.00        0.83      0.33 o 
   6   5  10        5.71        5.05      0.62 o 
  -9   6  10        0.01        0.08      0.31 o 
  -8   6  10       51.59       57.16      3.42 o 
  -7   6  10       24.35       17.44      1.28 o 
  -6   6  10        3.71        2.86      0.42 o 
  -5   6  10       18.88       14.81      0.82 o 
  -4   6  10        0.08        0.08      0.30 o 
  -3   6  10      198.19      203.07      4.86 o 
  -2   6  10        0.05        0.36      0.33 o 
  -1   6  10       84.42       96.27      2.22 o 
   0   6  10       70.90       73.57      1.92 o 
   1   6  10       71.25       80.43      2.61 o 
   2   6  10       13.79       13.90      1.08 o 
   3   6  10        4.31        4.02      0.58 o 
   4   6  10       12.42       11.69      0.67 o 
   5   6  10       14.38       15.97      1.04 o 
  -8   7  10      117.43      111.10      3.52 o 
  -7   7  10        0.06        0.42      0.19 o 
  -6   7  10        8.09        7.26      0.66 o 
  -5   7  10       12.52       11.30      0.87 o 
  -4   7  10       21.69       22.12      1.31 o 
  -3   7  10        7.71       11.06      0.98 o 
  -2   7  10       16.33       19.53      1.29 o 
  -1   7  10        0.06        0.90      0.37 o 
   0   7  10        6.33       11.22      0.98 o 
   1   7  10       15.65       10.98      0.95 o 
   2   7  10        4.62        5.86      0.66 o 
   3   7  10        7.96        7.06      0.69 o 
   4   7  10        0.80        0.51      0.22 o 
   5   7  10       31.41       34.45      2.02 o 
  -7   8  10        1.07        1.16      0.41 o 
  -6   8  10        5.30        6.36      0.68 o 
  -5   8  10       19.65       14.37      1.38 o 
  -4   8  10        0.30       -0.15      0.30 o 
  -3   8  10       26.70       30.43      1.81 o 
  -2   8  10        0.01       -0.33      0.39 o 
  -1   8  10        6.96        4.50      0.76 o 
   0   8  10        1.21        0.25      0.39 o 
   1   8  10        0.99        2.01      0.41 o 
   2   8  10       66.25       71.34      2.06 o 
   3   8  10       30.61       37.84      1.36 o 
   4   8  10        4.85        6.45      0.64 o 
  -5   9  10        0.15       -0.05      0.32 o 
  -4   9  10        0.17        0.14      0.25 o 
  -3   9  10       10.62       12.62      1.38 o 
  -2   9  10       10.60       18.38      1.96 o 
  -1   9  10        0.20        0.93      0.39 o 
   0   9  10       70.47       80.45      2.64 o 
   1   9  10       39.33       39.32      1.75 o 
   2   9  10       19.66       19.03      1.11 o 
  -3  10  10        1.00       -0.07      0.20 o 
  -2  10  10        3.16        2.21      0.39 o 
  -1  10  10        0.62        0.00      0.49 o 
   0  10  10        5.39        5.58      0.89 o 
  -9   0  11        0.47        0.41      0.26 o 
  -7   0  11       14.73       11.63      1.11 o 
  -5   0  11       52.64       46.31      2.50 o 
  -3   0  11        0.62        0.66      0.47 o 
  -1   0  11       96.98       89.22      4.96 o 
   1   0  11        0.01        0.18      0.76 o 
   3   0  11      427.11      457.09     11.00 o 
   5   0  11        0.73        0.21      0.41 o 
  -9   1  11       28.06       34.11      1.28 o 
  -8   1  11       25.47       29.84      1.64 o 
  -7   1  11        0.13        0.71      0.29 o 
  -6   1  11      244.47      255.21      3.84 o 
  -5   1  11       53.74       62.55      2.35 o 
  -4   1  11       61.00       57.72      1.98 o 
  -3   1  11      239.91      215.34      3.85 o 
  -2   1  11       12.20       10.21      1.33 o 
  -1   1  11        0.57        0.68      0.38 o 
   0   1  11      242.62      227.82      4.60 o 
   1   1  11        0.69       -0.51      0.57 o 
   2   1  11      310.72      290.76      5.19 o 
   3   1  11       50.08       43.53      2.41 o 
   4   1  11       34.85       38.22      2.12 o 
   5   1  11       22.42       25.19      1.29 o 
   6   1  11        0.08       -0.32      0.32 o 
  -9   2  11       14.41       16.16      0.83 o 
  -8   2  11       58.88       58.94      1.84 o 
  -7   2  11       47.91       53.88      1.96 o 
  -6   2  11       61.04       71.57      2.96 o 
  -5   2  11       12.27        8.84      0.88 o 
  -4   2  11      175.24      176.35      4.17 o 
  -3   2  11        6.63        5.35      0.73 o 
  -2   2  11       35.41       29.35      1.63 o 
  -1   2  11       10.62        9.27      1.15 o 
   0   2  11        2.90        3.21      0.80 o 
   1   2  11      109.41      114.73      4.03 o 
   2   2  11       54.17       51.34      2.71 o 
   3   2  11       45.35       45.63      1.98 o 
   4   2  11       49.77       56.51      2.05 o 
   5   2  11       40.56       45.69      2.65 o 
   6   2  11        4.03        4.42      0.88 o 
  -9   3  11       22.37       24.31      2.00 o 
  -8   3  11        3.29        6.09      0.76 o 
  -7   3  11        0.95        0.75      0.33 o 
  -6   3  11       85.35       92.06      2.70 o 
  -5   3  11       72.43       76.22      2.58 o 
  -4   3  11       40.80       39.96      2.32 o 
  -3   3  11       77.88       81.31      3.33 o 
  -2   3  11       41.33       42.32      1.94 o 
  -1   3  11       13.28       13.23      1.71 o 
   0   3  11        2.55        3.05      0.78 o 
   1   3  11       53.44       44.16      2.55 o 
   2   3  11        1.14        1.16      0.58 o 
   3   3  11       56.17       53.52      2.60 o 
   4   3  11       53.53       49.41      2.32 o 
   5   3  11        2.27        5.33      0.74 o 
   6   3  11       33.81       36.40      2.13 o 
  -9   4  11       49.93       57.09      2.85 o 
  -8   4  11        0.23        0.17      0.30 o 
  -7   4  11        0.14        0.14      0.28 o 
  -6   4  11       25.63       35.40      1.63 o 
  -5   4  11       25.58       26.01      1.47 o 
  -4   4  11       16.57       16.81      1.23 o 
  -3   4  11      107.79      104.96      2.59 o 
  -2   4  11        0.03        0.37      0.51 o 
  -1   4  11       19.89       12.99      0.93 o 
   0   4  11      101.30       87.95      1.92 o 
   1   4  11       28.45       32.42      1.69 o 
   2   4  11       57.02       65.86      2.91 o 
   3   4  11       16.02       12.62      1.26 o 
   4   4  11       10.75       11.38      1.09 o 
   5   4  11       20.29       19.67      1.25 o 
  -8   5  11        2.80        4.36      0.56 o 
  -7   5  11        3.57        7.81      0.82 o 
  -6   5  11        7.03        3.75      0.54 o 
  -5   5  11        5.10        4.21      0.58 o 
  -4   5  11       13.07       13.34      0.80 o 
  -3   5  11      143.58      151.55      3.00 o 
  -2   5  11       10.28        5.98      0.64 o 
  -1   5  11        7.41       11.55      0.84 o 
   0   5  11       11.80       12.55      1.01 o 
   1   5  11       56.76       62.19      1.89 o 
   2   5  11        1.35        0.77      0.31 o 
   3   5  11      119.64      125.21      2.84 o 
   4   5  11       15.61       12.75      0.85 o 
   5   5  11        6.23        3.44      0.70 o 
  -7   6  11       18.29       21.43      1.19 o 
  -6   6  11        1.57        1.47      0.42 o 
  -5   6  11        4.16        6.57      0.57 o 
  -4   6  11        9.24        6.93      0.60 o 
  -3   6  11       30.24       28.51      1.23 o 
  -2   6  11        2.80        2.57      0.40 o 
  -1   6  11        5.25        4.39      0.52 o 
   0   6  11       42.09       38.19      1.85 o 
   1   6  11        1.22        0.84      0.26 o 
   2   6  11       51.53       51.64      1.49 o 
   3   6  11       28.45       32.59      1.31 o 
   4   6  11        9.77        8.97      0.79 o 
  -6   7  11        2.01        1.65      0.47 o 
  -5   7  11        0.46       -0.01      0.18 o 
  -4   7  11        1.79        2.41      0.48 o 
  -3   7  11       13.97       13.52      1.12 o 
  -2   7  11        6.83        6.99      0.87 o 
  -1   7  11       14.40       12.49      1.14 o 
   0   7  11       13.82       21.04      1.46 o 
   1   7  11        2.68        3.80      0.65 o 
   2   7  11        0.00        0.00      0.31 o 
   3   7  11       18.24       18.18      1.09 o 
  -5   8  11       29.81       29.54      1.79 o 
  -4   8  11        5.92        7.69      0.73 o 
  -3   8  11       12.57        9.46      0.95 o 
  -2   8  11        5.62        4.60      0.67 o 
  -1   8  11        0.01        0.21      0.32 o 
   0   8  11       13.21       12.35      1.00 o 
   1   8  11       34.93       34.74      1.55 o 
   2   8  11        6.39        6.96      0.95 o 
  -2   9  11       69.13       75.24      2.95 o 
  -1   9  11        9.76       11.40      0.83 o 
  -8   0  12       61.71       59.15      1.89 o 
  -6   0  12      608.28      629.25     11.21 o 
  -4   0  12      143.07      137.78      4.04 o 
  -2   0  12        9.17        9.91      1.15 o 
   0   0  12      188.87      179.10      6.44 o 
   2   0  12       10.64        6.99      1.29 o 
   4   0  12       46.14       45.15      2.68 o 
  -8   1  12        1.52        0.87      0.24 o 
  -7   1  12       35.55       37.34      1.21 o 
  -6   1  12        6.05        4.17      0.43 o 
  -5   1  12       10.18        9.64      1.07 o 
  -4   1  12       15.17       10.76      0.81 o 
  -3   1  12       13.27       11.81      0.86 o 
  -2   1  12       75.42       66.31      2.02 o 
  -1   1  12        6.30        4.91      0.82 o 
   0   1  12       45.83       50.62      1.95 o 
   1   1  12       16.00       14.46      1.04 o 
   2   1  12        0.23        0.87      0.27 o 
   3   1  12        2.76        1.40      0.36 o 
   4   1  12       17.47       14.94      0.90 o 
  -8   2  12        7.13        9.96      0.98 o 
  -7   2  12        7.54        9.91      0.74 o 
  -6   2  12        1.24        1.95      0.43 o 
  -5   2  12       77.50       71.39      1.94 o 
  -4   2  12        8.11       10.06      0.89 o 
  -3   2  12       50.74       51.13      2.02 o 
  -2   2  12       32.51       30.68      1.59 o 
  -1   2  12        6.42        5.57      0.72 o 
   0   2  12       23.74       28.69      1.51 o 
   1   2  12      121.78      120.32      3.66 o 
   2   2  12       36.76       35.92      3.12 o 
   3   2  12        0.07        0.12      0.24 o 
   4   2  12        2.62        3.30      0.44 o 
  -8   3  12       26.55       26.17      1.22 o 
  -7   3  12        0.01        0.09      0.22 o 
  -6   3  12       12.11       11.73      0.88 o 
  -5   3  12        1.83        3.93      0.53 o 
  -4   3  12        0.83        2.92      0.54 o 
  -3   3  12        0.61        0.70      0.34 o 
  -2   3  12        2.91        2.39      0.42 o 
  -1   3  12        1.78        1.48      0.38 o 
   0   3  12        0.09        0.39      0.27 o 
   1   3  12       33.66       33.56      1.91 o 
   2   3  12       76.61       77.20      2.21 o 
   3   3  12       13.89       14.60      1.31 o 
   4   3  12        8.29       10.19      0.90 o 
  -7   4  12        1.02        0.57      0.21 o 
  -6   4  12      160.49      173.49      3.09 o 
  -5   4  12       44.83       57.61      1.92 o 
  -4   4  12       18.95       22.37      1.09 o 
  -3   4  12        8.13       10.24      0.89 o 
  -2   4  12       28.87       28.67      1.23 o 
  -1   4  12       12.29       14.73      0.88 o 
   0   4  12        3.46        4.66      0.58 o 
   1   4  12       82.44       77.07      2.45 o 
   2   4  12       60.21       54.48      1.75 o 
   3   4  12        5.59        5.26      0.63 o 
  -6   5  12        5.76        7.05      0.59 o 
  -5   5  12        1.76        1.99      0.37 o 
  -4   5  12        0.20       -0.07      0.33 o 
  -3   5  12       36.50       31.89      1.07 o 
  -2   5  12        8.19        7.42      0.53 o 
  -1   5  12        1.20        2.17      0.39 o 
   0   5  12       22.48       21.09      1.12 o 
   1   5  12        9.26        9.36      0.74 o 
   2   5  12        1.55        0.86      0.27 o 
   3   5  12        2.08        1.80      0.37 o 
  -5   6  12       37.14       42.81      2.22 o 
  -4   6  12        3.79        5.02      0.50 o 
  -3   6  12        0.13        0.45      0.25 o 
  -2   6  12        4.53        4.44      0.50 o 
  -1   6  12       18.26       16.93      0.93 o 
   0   6  12        2.03        1.70      0.30 o 
   1   6  12        0.09       -0.16      0.18 o 
   2   6  12       16.83       16.03      0.99 o 
  -3   7  12       21.13       22.03      1.64 o 
  -2   7  12       12.97       15.99      1.47 o 
  -1   7  12        2.20        3.41      0.76 o 
   0   7  12        4.98        6.44      0.92 o 
  -5   0  13        1.91        1.07      0.37 o 
  -3   0  13       18.22       16.76      1.26 o 
  -1   0  13        1.18        0.96      0.33 o 
   1   0  13       18.65       22.32      1.81 o 
  -6   1  13      146.40      167.57      2.69 o 
  -5   1  13       58.08       69.96      1.45 o 
  -4   1  13       63.56       72.75      2.49 o 
  -3   1  13        0.92        0.36      0.28 o 
  -2   1  13        0.87        1.58      0.32 o 
  -1   1  13       13.25       12.95      0.69 o 
   0   1  13       51.97       52.17      1.69 o 
   1   1  13        4.43        4.76      0.44 o 
   2   1  13        0.42        0.55      0.34 o 
  -6   2  13       17.23       24.97      1.03 o 
  -5   2  13        1.11        0.46      0.25 o 
  -4   2  13        5.96        6.69      0.54 o 
  -3   2  13       12.03       10.15      0.68 o 
  -2   2  13       31.21       33.72      1.23 o 
  -1   2  13       11.05       13.20      0.76 o 
   0   2  13        7.83        7.12      0.62 o 
   1   2  13       65.15       60.47      1.70 o 
   2   2  13        1.05        1.12      0.27 o 
  -6   3  13       19.11       17.37      1.01 o 
  -5   3  13       34.41       31.51      1.22 o 
  -4   3  13        0.42       -0.15      0.25 o 
  -3   3  13        3.00        5.32      0.57 o 
  -2   3  13       20.06       24.22      0.98 o 
  -1   3  13       64.97       68.50      1.42 o 
   0   3  13        2.50        2.51      0.31 o 
   1   3  13       37.32       36.32      1.24 o 
   2   3  13       32.73       33.23      1.94 o 
  -5   4  13        2.35        2.27      0.33 o 
  -4   4  13        1.34        2.45      0.35 o 
  -3   4  13       20.90       27.17      1.13 o 
  -2   4  13        0.12       -0.12      0.19 o 
  -1   4  13        6.37       12.10      0.62 o 
   0   4  13        0.84        1.26      0.34 o 
   1   4  13       10.38       12.17      0.86 o 
  -3   5  13       43.56       45.41      2.37 o 
                                                 
